# Supplementary material for: Organization of circuits linking descending input to motor output in the Drosophila Male Adult Nerve Cord connectome
Source: eLife. 2026 Jul 20;13:RP96084. doi: 10.7554/eLife.96084 (PMC13384506; doi:10.7554/eLife.96084)
Supplement: Supplementary file 1. [file elife-96084-supp1.csv]

	bodyid	group	type	systematic_type	confidence_1_5	side	subclass	long_tract	synonyms	reference	VFB_IDs	LM_match_slide_code	slide_code_URL	slide_code_comment
1	15424	15424	oviDN	DNad001	3	R	ad	MDA				SS35666-20200205_31_K2-m	https://s3.amazonaws.com/janelia-flylight-imagery/oviDN+2020/SS35666/SS35666-20200205_31_K2-m-20x-ventral_nerve_cord-Split_GAL4-multichannel_mip.png
2	15827	15424	oviDN	DNad001	3	L	ad	MDA				SS35666-20200205_31_K2-m	https://s3.amazonaws.com/janelia-flylight-imagery/oviDN+2020/SS35666/SS35666-20200205_31_K2-m-20x-ventral_nerve_cord-Split_GAL4-multichannel_mip.png
3	13020	12574	DNg66	DNad002		R	ad	MDA		Stürner, Brooks et al., 2024
4	12574	12574	DNg66	DNad002		L	ad	MDA		Stürner, Brooks et al., 2024
5	27771	14171	DNp58	DNad003		L	ad	CVL		Stürner, Brooks et al., 2024
6	14171	14171	DNp58	DNad003		R	ad	CVL		Stürner, Brooks et al., 2024
7	14007	13848	DNad004	DNad004	3	R	ad	DLT	mute (candidate)	Sterne et al., 2021	FBbt_00051917
8	13848	13848	DNad004	DNad004	3	L	ad	DLT	mute (candidate)	Sterne et al., 2021	FBbt_00051917
9	13750	13750	DNad005	DNad005		R	ad	MTD-II
10	17376	13750	DNad005	DNad005		L	ad	MTD-II
11	176792	13365	DNad006	DNad006	3	L	ad	DLT	mute (candidate)	Sterne et al., 2021	FBbt_00051917
12	13365	13365	DNad006	DNad006	3	R	ad	DLT	mute (candidate)	Sterne et al., 2021	FBbt_00051917
13	35413	31361	DNg12	DNfl001	5	R	fl	none			FBbt_00047604	R24D12-20180921_65_J3-f	https://s3.amazonaws.com/janelia-flylight-imagery/Gen1+MCFO/R24D12/R24D12-20180921_65_J3-f-40x-vnc-GAL4-JRC2018_VNC_Unisex-aligned_stack.png
14	32424	31361	DNg12	DNfl001	5	R	fl	none			FBbt_00047604	R24D12-20180921_65_J3-f	https://s3.amazonaws.com/janelia-flylight-imagery/Gen1+MCFO/R24D12/R24D12-20180921_65_J3-f-40x-vnc-GAL4-JRC2018_VNC_Unisex-aligned_stack.png
15	34253	31361	DNg12	DNfl001	5	L	fl	none			FBbt_00047604	R24D12-20180921_65_J3-f	https://s3.amazonaws.com/janelia-flylight-imagery/Gen1+MCFO/R24D12/R24D12-20180921_65_J3-f-40x-vnc-GAL4-JRC2018_VNC_Unisex-aligned_stack.png
16	35473	31361	DNg12	DNfl001	5	L	fl	none			FBbt_00047604	R24D12-20180921_65_J3-f	https://s3.amazonaws.com/janelia-flylight-imagery/Gen1+MCFO/R24D12/R24D12-20180921_65_J3-f-40x-vnc-GAL4-JRC2018_VNC_Unisex-aligned_stack.png
17	31361	31361	DNg12	DNfl001	5	L	fl	none			FBbt_00047604	R24D12-20180921_65_J3-f	https://s3.amazonaws.com/janelia-flylight-imagery/Gen1+MCFO/R24D12/R24D12-20180921_65_J3-f-40x-vnc-GAL4-JRC2018_VNC_Unisex-aligned_stack.png
18	38587	31361	DNg12	DNfl001	5	R	fl	none			FBbt_00047604	R24D12-20180921_65_J3-f	https://s3.amazonaws.com/janelia-flylight-imagery/Gen1+MCFO/R24D12/R24D12-20180921_65_J3-f-40x-vnc-GAL4-JRC2018_VNC_Unisex-aligned_stack.png
19	40338	31361	DNg12	DNfl001	5	R	fl	none			FBbt_00047604	R24D12-20180921_65_J3-f	https://s3.amazonaws.com/janelia-flylight-imagery/Gen1+MCFO/R24D12/R24D12-20180921_65_J3-f-40x-vnc-GAL4-JRC2018_VNC_Unisex-aligned_stack.png
20	31742	30919	DNg12	DNfl002	5	R	fl	none			FBbt_00047604	R24D12-20180921_65_J3-f	https://s3.amazonaws.com/janelia-flylight-imagery/Gen1+MCFO/R24D12/R24D12-20180921_65_J3-f-40x-vnc-GAL4-JRC2018_VNC_Unisex-aligned_stack.png
21	32815	30919	DNg12	DNfl002	5	L	fl	none			FBbt_00047604	R24D12-20180921_65_J3-f	https://s3.amazonaws.com/janelia-flylight-imagery/Gen1+MCFO/R24D12/R24D12-20180921_65_J3-f-40x-vnc-GAL4-JRC2018_VNC_Unisex-aligned_stack.png
22	32742	30919	DNg12	DNfl002	5	L	fl	none			FBbt_00047604	R24D12-20180921_65_J3-f	https://s3.amazonaws.com/janelia-flylight-imagery/Gen1+MCFO/R24D12/R24D12-20180921_65_J3-f-40x-vnc-GAL4-JRC2018_VNC_Unisex-aligned_stack.png
23	31078	30919	DNg12	DNfl002	5	L	fl	none			FBbt_00047604	R24D12-20180921_65_J3-f	https://s3.amazonaws.com/janelia-flylight-imagery/Gen1+MCFO/R24D12/R24D12-20180921_65_J3-f-40x-vnc-GAL4-JRC2018_VNC_Unisex-aligned_stack.png
24	31635	30919	DNg12	DNfl002	5	L	fl	none			FBbt_00047604	R24D12-20180921_65_J3-f	https://s3.amazonaws.com/janelia-flylight-imagery/Gen1+MCFO/R24D12/R24D12-20180921_65_J3-f-40x-vnc-GAL4-JRC2018_VNC_Unisex-aligned_stack.png
25	30919	30919	DNg12	DNfl002	5	R	fl	none			FBbt_00047604	R24D12-20180921_65_J3-f	https://s3.amazonaws.com/janelia-flylight-imagery/Gen1+MCFO/R24D12/R24D12-20180921_65_J3-f-40x-vnc-GAL4-JRC2018_VNC_Unisex-aligned_stack.png
26	31613	30919	DNg12	DNfl002	5	R	fl	none			FBbt_00047604	R24D12-20180921_65_J3-f	https://s3.amazonaws.com/janelia-flylight-imagery/Gen1+MCFO/R24D12/R24D12-20180921_65_J3-f-40x-vnc-GAL4-JRC2018_VNC_Unisex-aligned_stack.png
27	34862	30919	DNg12	DNfl002	5	R	fl	none			FBbt_00047604	R24D12-20180921_65_J3-f	https://s3.amazonaws.com/janelia-flylight-imagery/Gen1+MCFO/R24D12/R24D12-20180921_65_J3-f-40x-vnc-GAL4-JRC2018_VNC_Unisex-aligned_stack.png
28	22870	22870	DNg12	DNfl003	5	R	fl	none			FBbt_00047604	R24D12-20180921_65_J3-f	https://s3.amazonaws.com/janelia-flylight-imagery/Gen1+MCFO/R24D12/R24D12-20180921_65_J3-f-40x-vnc-GAL4-JRC2018_VNC_Unisex-aligned_stack.png
29	29120	22870	DNg12	DNfl003	5	R	fl	none			FBbt_00047604	R24D12-20180921_65_J3-f	https://s3.amazonaws.com/janelia-flylight-imagery/Gen1+MCFO/R24D12/R24D12-20180921_65_J3-f-40x-vnc-GAL4-JRC2018_VNC_Unisex-aligned_stack.png
30	30346	22870	DNg12	DNfl003	5	R	fl	none			FBbt_00047604	R24D12-20180921_65_J3-f	https://s3.amazonaws.com/janelia-flylight-imagery/Gen1+MCFO/R24D12/R24D12-20180921_65_J3-f-40x-vnc-GAL4-JRC2018_VNC_Unisex-aligned_stack.png
31	31123	22870	DNg12	DNfl003	5	R	fl	none			FBbt_00047604	R24D12-20180921_65_J3-f	https://s3.amazonaws.com/janelia-flylight-imagery/Gen1+MCFO/R24D12/R24D12-20180921_65_J3-f-40x-vnc-GAL4-JRC2018_VNC_Unisex-aligned_stack.png
32	22875	22870	DNg12	DNfl003	5	L	fl	none			FBbt_00047604	R24D12-20180921_65_J3-f	https://s3.amazonaws.com/janelia-flylight-imagery/Gen1+MCFO/R24D12/R24D12-20180921_65_J3-f-40x-vnc-GAL4-JRC2018_VNC_Unisex-aligned_stack.png
33	27728	22870	DNg12	DNfl003	5	R	fl	none			FBbt_00047604	R24D12-20180921_65_J3-f	https://s3.amazonaws.com/janelia-flylight-imagery/Gen1+MCFO/R24D12/R24D12-20180921_65_J3-f-40x-vnc-GAL4-JRC2018_VNC_Unisex-aligned_stack.png
34	29706	22870	DNg12	DNfl003	5	R	fl	none			FBbt_00047604	R24D12-20180921_65_J3-f	https://s3.amazonaws.com/janelia-flylight-imagery/Gen1+MCFO/R24D12/R24D12-20180921_65_J3-f-40x-vnc-GAL4-JRC2018_VNC_Unisex-aligned_stack.png
35	26725	22870	DNg12	DNfl003	5	R	fl	none			FBbt_00047604	R24D12-20180921_65_J3-f	https://s3.amazonaws.com/janelia-flylight-imagery/Gen1+MCFO/R24D12/R24D12-20180921_65_J3-f-40x-vnc-GAL4-JRC2018_VNC_Unisex-aligned_stack.png
36	34382	22870	DNg12	DNfl003	5	R	fl	none			FBbt_00047604	R24D12-20180921_65_J3-f	https://s3.amazonaws.com/janelia-flylight-imagery/Gen1+MCFO/R24D12/R24D12-20180921_65_J3-f-40x-vnc-GAL4-JRC2018_VNC_Unisex-aligned_stack.png
37	24858	22870	DNg12	DNfl003	5	L	fl	none			FBbt_00047604	R24D12-20180921_65_J3-f	https://s3.amazonaws.com/janelia-flylight-imagery/Gen1+MCFO/R24D12/R24D12-20180921_65_J3-f-40x-vnc-GAL4-JRC2018_VNC_Unisex-aligned_stack.png
38	33586	22870	DNg12	DNfl003	5	L	fl	none			FBbt_00047604	R24D12-20180921_65_J3-f	https://s3.amazonaws.com/janelia-flylight-imagery/Gen1+MCFO/R24D12/R24D12-20180921_65_J3-f-40x-vnc-GAL4-JRC2018_VNC_Unisex-aligned_stack.png
39	30999	22870	DNg12	DNfl003	5	L	fl	none			FBbt_00047604	R24D12-20180921_65_J3-f	https://s3.amazonaws.com/janelia-flylight-imagery/Gen1+MCFO/R24D12/R24D12-20180921_65_J3-f-40x-vnc-GAL4-JRC2018_VNC_Unisex-aligned_stack.png
40	30271	22870	DNg12	DNfl003	5	L	fl	none			FBbt_00047604	R24D12-20180921_65_J3-f	https://s3.amazonaws.com/janelia-flylight-imagery/Gen1+MCFO/R24D12/R24D12-20180921_65_J3-f-40x-vnc-GAL4-JRC2018_VNC_Unisex-aligned_stack.png
41	28478	22870	DNg12	DNfl003	5	L	fl	none			FBbt_00047604	R24D12-20180921_65_J3-f	https://s3.amazonaws.com/janelia-flylight-imagery/Gen1+MCFO/R24D12/R24D12-20180921_65_J3-f-40x-vnc-GAL4-JRC2018_VNC_Unisex-aligned_stack.png
42	32667	22870	DNg12	DNfl003	5	L	fl	none			FBbt_00047604	R24D12-20180921_65_J3-f	https://s3.amazonaws.com/janelia-flylight-imagery/Gen1+MCFO/R24D12/R24D12-20180921_65_J3-f-40x-vnc-GAL4-JRC2018_VNC_Unisex-aligned_stack.png
43	24316	24316	DNg47	DNfl004		R	fl	VLT		Stürner, Brooks et al., 2024
44	24892	24316	DNg47	DNfl004		L	fl	VLT		Stürner, Brooks et al., 2024
45	14867	14867	DNg48	DNfl005		L	fl	none		Stürner, Brooks et al., 2024
46	15280	14867	DNg48	DNfl005		R	fl	none		Stürner, Brooks et al., 2024
47	28176	26926	DNg52	DNfl006		R	fl	DLT		Stürner, Brooks et al., 2024		SS67109-20200911_42_B3-f	https://s3.amazonaws.com/janelia-flylight-imagery/Cheong,+Eichler,+Stuerner+2023/SS67109/SS67109-20200911_42_B3-f-20x-ventral_nerve_cord-Split_GAL4-image1-multichannel_mip.png
48	26926	26926	DNg52	DNfl006		L	fl	DLT		Stürner, Brooks et al., 2024		SS67109-20200911_42_B3-f	https://s3.amazonaws.com/janelia-flylight-imagery/Cheong,+Eichler,+Stuerner+2023/SS67109/SS67109-20200911_42_B3-f-20x-ventral_nerve_cord-Split_GAL4-image1-multichannel_mip.png
49	25018	25018	DNg61	DNfl007	4	R	fl	DLT	sink	Stürner, Brooks et al., 2024; Sterne et al., 2021	FBbt_00051938
50	152849	24753	DNg62	DNfl008		R	fl	none		Stürner, Brooks et al., 2024
51	24753	24753	DNg62	DNfl008		L	fl	none		Stürner, Brooks et al., 2024
52	39724	39724	DNg83	DNfl009		R	fl	VTV		Stürner, Brooks et al., 2024
53	154601	39724	DNg83	DNfl009		L	fl	VTV		Stürner, Brooks et al., 2024
54	26603	26448	DNg85	DNfl010		L	fl	VTV		Stürner, Brooks et al., 2024
55	26448	26448	DNg85	DNfl010		R	fl	VTV		Stürner, Brooks et al., 2024
56	22501	22394	DNp56	DNfl011		R	fl	none		Stürner, Brooks et al., 2024
57	22394	22394	DNp56	DNfl011		L	fl	none		Stürner, Brooks et al., 2024
58	23404	23404	DNfl012	DNfl012		R	fl	none
59	24193	23404	DNfl012	DNfl012		L	fl	none
60	33987	33987	DNfl013	DNfl013		L	fl	VTV
61	41739	33987	DNfl013	DNfl013		R	fl	VTV
62	156265	40420	DNfl014	DNfl014		L	fl	none
63	40420	40420	DNfl014	DNfl014		R	fl	none
64	16562	16369	DNfl015	DNfl015		R	fl	none
65	16369	16369	DNfl015	DNfl015		L	fl	none
66	36718	36718	DNfl016	DNfl016		L	fl	DLT
67	192220	36718	DNfl016	DNfl016		R	fl	DLT
68	39216	36718	DNfl016	DNfl016		R	fl	DLT
69	45911	36718	DNfl016	DNfl016		L	fl	DLT
70	32504	32504	DNfl017	DNfl017		R	fl	DLT
71	34737	32504	DNfl017	DNfl017		L	fl	DLT
72	31531	31531	DNfl018	DNfl018		L	fl	VLT
73	33545	31531	DNfl018	DNfl018		R	fl	VLT
74	31446	31446	DNfl019	DNfl019		L	fl	none
75	173123	31446	DNfl019	DNfl019		R	fl	none
76	152850	31408	DNfl020	DNfl020		R	fl	none
77	31408	31408	DNfl020	DNfl020		L	fl	none
78	29182	29182	DNfl021	DNfl021	3	R	fl	VLT	bract (candidate)	Sterne et al., 2021	FBbt_00051861
79	31787	29182	DNfl021	DNfl021	3	R	fl	VLT	bract (candidate)	Sterne et al., 2021	FBbt_00051861
80	31381	29182	DNfl021	DNfl021	3	L	fl	VLT	bract (candidate)	Sterne et al., 2021	FBbt_00051861
81	30389	29182	DNfl021	DNfl021	3	L	fl	VLT	bract (candidate)	Sterne et al., 2021	FBbt_00051861
82	30008	27912	DNfl022	DNfl022		R	fl	none
83	27912	27912	DNfl022	DNfl022		L	fl	none
84	27775	27775	DNfl023	DNfl023		R	fl	none
85	27936	27775	DNfl023	DNfl023		L	fl	none
86	27217	27217	DNfl024	DNfl024		L	fl	none
87	27520	27217	DNfl024	DNfl024		R	fl	none
88	27095	27095	DNfl025	DNfl025		R	fl	none
89	27523	27095	DNfl025	DNfl025		L	fl	none
90	27014	27014	DNfl026	DNfl026		L	fl	none
91	27026	27014	DNfl026	DNfl026		R	fl	none
92	26318	26318	DNfl027	DNfl027		L	fl	VLT
93	50104	26318	DNfl027	DNfl027		R	fl	VLT
94	26502	26307	DNfl028	DNfl028		R	fl	none
95	27389	26307	DNfl028	DNfl028		R	fl	none
96	26608	26307	DNfl028	DNfl028		L	fl	none
97	26332	26307	DNfl028	DNfl028		L	fl	none
98	26307	26307	DNfl028	DNfl028		L	fl	none
99	27951	25879	DNfl029	DNfl029		R	fl	none
100	26426	25879	DNfl029	DNfl029		R	fl	none
101	28053	25879	DNfl029	DNfl029		L	fl	none
102	25879	25879	DNfl029	DNfl029		L	fl	none
103	27241	23953	DNfl030	DNfl030		R	fl	none
104	23953	23953	DNfl030	DNfl030		L	fl	none
105	23461	22072	DNfl031	DNfl031		L	fl	none
106	22072	22072	DNfl031	DNfl031		R	fl	none
107	21440	21235	DNfl032	DNfl032		R	fl	VLT
108	21235	21235	DNfl032	DNfl032		L	fl	VLT
109	21320	20953	DNfl033	DNfl033		L	fl	none
110	20953	20953	DNfl033	DNfl033		R	fl	none
111	20904	20782	DNfl034	DNfl034		R	fl	none
112	20782	20782	DNfl034	DNfl034		L	fl	none
113	19511	19511	DNfl035	DNfl035		R	fl	none
114	24978	19511	DNfl035	DNfl035		L	fl	none
115	19369	19287	DNfl036	DNfl036		R	fl	none
116	19287	19287	DNfl036	DNfl036		L	fl	none
117	24087	18784	DNfl037	DNfl037		R	fl	none
118	18784	18784	DNfl037	DNfl037		R	fl	none
119	21071	18784	DNfl037	DNfl037		L	fl	none
120	19864	18784	DNfl037	DNfl037		L	fl	none
121	17865	17522	DNfl038	DNfl038		R	fl	DMT
122	17522	17522	DNfl038	DNfl038		L	fl	DMT
123	17494	17494	DNfl039	DNfl039		L	fl	none
124	17995	17494	DNfl039	DNfl039		R	fl	none
125	17547	17400	DNfl040	DNfl040		R	fl	none
126	17400	17400	DNfl040	DNfl040		L	fl	none
127	16817	16817	DNfl041	DNfl041		R	fl	VLT
128	17830	16817	DNfl041	DNfl041		L	fl	VLT
129	19266	16393	DNfl042	DNfl042		R	fl	none
130	16393	16393	DNfl042	DNfl042		L	fl	none
131	48107	48107	DNfl043	DNfl043		R	fl	none
132	29261	29261	DNfl044	DNfl044		L	fl	none
133	28042	28042	DNfl045	DNfl045		L	fl	none
134	16926	11824	DNg14	DNhl001	5	R	hl	DLT			FBbt_00047606	SS01069-20140623_33_C2-f	https://s3.amazonaws.com/janelia-flylight-imagery/Descending+Neurons+2018/SS01069/SS01069-20140623_33_C2-f-20x-ventral_nerve_cord-Split_GAL4-multichannel_mip.png
135	11824	11824	DNg14	DNhl001	5	L	hl	DLT			FBbt_00047606	SS01069-20140623_33_C2-f	https://s3.amazonaws.com/janelia-flylight-imagery/Descending+Neurons+2018/SS01069/SS01069-20140623_33_C2-f-20x-ventral_nerve_cord-Split_GAL4-multichannel_mip.png
136	32303	29904	DNht001	DNht001		R	ht	ITD
137	105091	29904	DNht001	DNht001		R	ht	ITD
138	31523	29904	DNht001	DNht001		L	ht	ITD
139	44921	29904	DNht001	DNht001		R	ht	ITD
140	166522	29904	DNht001	DNht001		R	ht	ITD
141	29904	29904	DNht001	DNht001		L	ht	ITD
142	101851	29904	DNht001	DNht001		R	ht	ITD
143	31274	29904	DNht001	DNht001		L	ht	ITD
144	31112	29904	DNht001	DNht001		R	ht	ITD
145	32010	29904	DNht001	DNht001		L	ht	ITD
146	26994	29904	DNht001	DNht001		L	ht	ITD
147	34669	29904	DNht001	DNht001		L	ht	ITD
148	34094	29904	DNht001	DNht001		R	ht	ITD
149	41420	29904	DNht001	DNht001		L	ht	ITD
150	31497	29904	DNht001	DNht001		R	ht	ITD
151	30332	29904	DNht001	DNht001		R	ht	ITD
152	32383	29904	DNht001	DNht001		L	ht	ITD
153	44420	29904	DNht001	DNht001		R	ht	ITD
154	32646	29904	DNht001	DNht001		L	ht	ITD
155	31855	29904	DNht001	DNht001		L	ht	ITD
156	104831	29904	DNht001	DNht001		R	ht	ITD
157	33148	29904	DNht001	DNht001		L	ht	ITD
158	32106	29904	DNht001	DNht001		R	ht	ITD
159	26462	25683	DNa03	DNit001	3	R	it	MTD-I			FBbt_00047574	SS02536-20141125_19_C5-f	https://s3.amazonaws.com/janelia-flylight-imagery/Cheong,+Eichler,+Stuerner+2023/SS02536/SS02536-20141125_19_C5-f-20x-ventral_nerve_cord-Split_GAL4-multichannel_mip.png	neuron in left hemisphere, red channel
160	25683	25683	DNa03	DNit001	3	L	it	MTD-I			FBbt_00047574	SS02536-20141125_19_C5-f	https://s3.amazonaws.com/janelia-flylight-imagery/Cheong,+Eichler,+Stuerner+2023/SS02536/SS02536-20141125_19_C5-f-20x-ventral_nerve_cord-Split_GAL4-multichannel_mip.png	neuron in left hemisphere, red channel
161	37405	37405	DNg77	DNit002	3	R	it	MDA	snake	Stürner, Brooks et al., 2024; Sterne et al., 2021	FBbt_00051940
162	49745	37405	DNg77	DNit002	3	R	it	MDA	snake	Stürner, Brooks et al., 2024; Sterne et al., 2021	FBbt_00051940
163	46595	46595	DNit003	DNit003		L	it	ITD
164	151715	46595	DNit003	DNit003		R	it	ITD
165	49930	46595	DNit003	DNit003		R	it	ITD
166	41456	41456	DNit004	DNit004		R	it	MDA
167	50464	41456	DNit004	DNit004		L	it	MDA
168	36845	32312	DNit005	DNit005		L	it	ITD
169	32312	32312	DNit005	DNit005		L	it	ITD
170	36598	32312	DNit005	DNit005		R	it	ITD
171	32585	32312	DNit005	DNit005		R	it	ITD
172	102117	31566	DNit006	DNit006		R	it	ITD
173	33673	31566	DNit006	DNit006		L	it	ITD
174	37651	31566	DNit006	DNit006		R	it	ITD
175	34081	31566	DNit006	DNit006		R	it	ITD
176	31566	31566	DNit006	DNit006		L	it	ITD
177	32499	31566	DNit006	DNit006		L	it	ITD
178	29040	29040	DNit007	DNit007		R	it	ITD
179	29760	29040	DNit007	DNit007		L	it	ITD
180	33943	29040	DNit007	DNit007		L	it	ITD
181	36495	29040	DNit007	DNit007		R	it	ITD
182	39256	29040	DNit007	DNit007		L	it	ITD
183	156733	29040	DNit007	DNit007		R	it	ITD
184	14594	14594	DNit008	DNit008		R	it	none
185	30043	14594	DNit008	DNit008		L	it	none
186	151717	151717	DNit009	DNit009		L	it	none
187	49113	49113	DNit010	DNit010		L	it	ITD
188	44321	44321	DNit011	DNit011		L	it	MTD-I
189	44201	44201	DNit012	DNit012		L	it	MDA
190	37139	37139	DNit013	DNit013		R	it	MTD-I
191	23609	21909	DNg40	DNlt001	3	R	lt	DLV			FBbt_00047632	R11B11-20180828_62_F2-f	https://s3.amazonaws.com/janelia-flylight-imagery/Gen1+MCFO/R11B11/R11B11-20180828_62_F2-f-40x-vnc-GAL4-JRC2018_VNC_Unisex-aligned_stack.png
192	21909	21909	DNg40	DNlt001	3	L	lt	DLV			FBbt_00047632	R11B11-20180828_62_F2-f	https://s3.amazonaws.com/janelia-flylight-imagery/Gen1+MCFO/R11B11/R11B11-20180828_62_F2-f-40x-vnc-GAL4-JRC2018_VNC_Unisex-aligned_stack.png
193	10000	10000	DNp01	DNlt002	5	R	lt	none	GF, Giant Fiber	Bacon & Strausfeld, 1986	FBbt_00047634, FBbt_00004020	SS02299-20141216_31_I1-f	https://s3.amazonaws.com/janelia-flylight-imagery/Descending+Neurons+2018/SS02299/SS02299-20141216_31_I1-f-20x-ventral_nerve_cord-Split_GAL4-multichannel_mip.png
194	10002	10000	DNp01	DNlt002	5	L	lt	none	GF, Giant Fiber	Bacon & Strausfeld, 1986	FBbt_00047634, FBbt_00004020	SS02299-20141216_31_I1-f	https://s3.amazonaws.com/janelia-flylight-imagery/Descending+Neurons+2018/SS02299/SS02299-20141216_31_I1-f-20x-ventral_nerve_cord-Split_GAL4-multichannel_mip.png
195	10157	10157	DNp02	DNlt003	5	R	lt	DLV	P3b	Matsuo et al., 2016	FBbt_00047635, FBbt_00111485	SS01544-20140718_31_D2-f	https://s3.amazonaws.com/janelia-flylight-imagery/Descending+Neurons+2018/SS01544/SS01544-20140718_31_D2-f-20x-ventral_nerve_cord-Split_GAL4-multichannel_mip.png
196	10331	10157	DNp02	DNlt003	5	L	lt	DLV	P3b	Matsuo et al., 2016	FBbt_00047635, FBbt_00111485	SS01544-20140718_31_D2-f	https://s3.amazonaws.com/janelia-flylight-imagery/Descending+Neurons+2018/SS01544/SS01544-20140718_31_D2-f-20x-ventral_nerve_cord-Split_GAL4-multichannel_mip.png
197	12358	12358	DNp04	DNlt004	4	R	lt	VTV			FBbt_00047637	SS01080-20140623_34_D1-f	https://s3.amazonaws.com/janelia-flylight-imagery/Descending+Neurons+2018/SS01080/SS01080-20140623_34_D1-f-20x-ventral_nerve_cord-Split_GAL4-multichannel_mip.png
198	12482	12358	DNp04	DNlt004	4	L	lt	VTV			FBbt_00047637	SS01080-20140623_34_D1-f	https://s3.amazonaws.com/janelia-flylight-imagery/Descending+Neurons+2018/SS01080/SS01080-20140623_34_D1-f-20x-ventral_nerve_cord-Split_GAL4-multichannel_mip.png
199	11221	10634	DNp06	DNlt005	5	L	lt	DLV	AMMC-Di5	Matsuo et al., 2016	FBbt_00047639, FBbt_00111490	SS02256-20141209_31_G2-f	https://s3.amazonaws.com/janelia-flylight-imagery/Descending+Neurons+2018/SS02256/SS02256-20141209_31_G2-f-20x-ventral_nerve_cord-Split_GAL4-multichannel_mip.png
200	10634	10634	DNp06	DNlt005	5	R	lt	DLV	AMMC-Di5	Matsuo et al., 2016	FBbt_00047639, FBbt_00111490	SS02256-20141209_31_G2-f	https://s3.amazonaws.com/janelia-flylight-imagery/Descending+Neurons+2018/SS02256/SS02256-20141209_31_G2-f-20x-ventral_nerve_cord-Split_GAL4-multichannel_mip.png
201	29151	27737	DNg106	DNlt006		R	lt	ITD	contained in line R78A01 together with DNg08	Stürner, Brooks et al., 2024
202	28329	27737	DNg106	DNlt006		R	lt	ITD	contained in line R78A01 together with DNg08	Stürner, Brooks et al., 2024
203	28138	27737	DNg106	DNlt006		L	lt	ITD	contained in line R78A01 together with DNg08	Stürner, Brooks et al., 2024
204	30869	27737	DNg106	DNlt006		L	lt	ITD	contained in line R78A01 together with DNg08	Stürner, Brooks et al., 2024
205	27737	27737	DNg106	DNlt006		R	lt	ITD	contained in line R78A01 together with DNg08	Stürner, Brooks et al., 2024
206	29695	27737	DNg106	DNlt006		L	lt	ITD	contained in line R78A01 together with DNg08	Stürner, Brooks et al., 2024
207	32154	27737	DNg106	DNlt006		R	lt	ITD	contained in line R78A01 together with DNg08	Stürner, Brooks et al., 2024
208	29983	27737	DNg106	DNlt006		L	lt	ITD	contained in line R78A01 together with DNg08	Stürner, Brooks et al., 2024
209	34180	27737	DNg106	DNlt006		L	lt	ITD	contained in line R78A01 together with DNg08	Stürner, Brooks et al., 2024
210	12855	12855	DNp103	DNlt007		R	lt	MDA		Stürner, Brooks et al., 2024
211	13089	12855	DNp103	DNlt007		L	lt	MDA		Stürner, Brooks et al., 2024
212	12698	12698	DNp59	DNlt008		R	lt	MDA		Stürner, Brooks et al., 2024
213	12783	12698	DNp59	DNlt008		L	lt	MDA		Stürner, Brooks et al., 2024
214	27663	27663	DNlt009	DNlt009		L	lt	MTD-II
215	29058	27663	DNlt009	DNlt009		R	lt	MTD-II
216	26517	26517	DNlt010	DNlt010		L	lt	MTD-II
217	27358	26517	DNlt010	DNlt010		R	lt	MTD-II
218	190167	21069	DNlt011	DNlt011		R	lt	MDA
219	21069	21069	DNlt011	DNlt011		L	lt	MDA
220	16648	16605	DNml001	DNml001		R	ml	VLT
221	16605	16605	DNml001	DNml001		L	ml	VLT
222	26285	22710	DNg09	DNnt001	5	R	nt	ITD			FBbt_00047601	R28E01-20191213_61_F1-m	https://s3.amazonaws.com/janelia-flylight-imagery/Gen1+MCFO/R28E01/R28E01-20191213_61_F1-m-40x-vnc-GAL4-JRC2018_VNC_Unisex-aligned_stack.png
223	23190	22710	DNg09	DNnt001	5	R	nt	ITD			FBbt_00047601	R28E01-20191213_61_F1-m	https://s3.amazonaws.com/janelia-flylight-imagery/Gen1+MCFO/R28E01/R28E01-20191213_61_F1-m-40x-vnc-GAL4-JRC2018_VNC_Unisex-aligned_stack.png
224	31709	22710	DNg09	DNnt001	5	L	nt	ITD			FBbt_00047601	R28E01-20191213_61_F1-m	https://s3.amazonaws.com/janelia-flylight-imagery/Gen1+MCFO/R28E01/R28E01-20191213_61_F1-m-40x-vnc-GAL4-JRC2018_VNC_Unisex-aligned_stack.png
225	22710	22710	DNg09	DNnt001	5	L	nt	ITD			FBbt_00047601	R28E01-20191213_61_F1-m	https://s3.amazonaws.com/janelia-flylight-imagery/Gen1+MCFO/R28E01/R28E01-20191213_61_F1-m-40x-vnc-GAL4-JRC2018_VNC_Unisex-aligned_stack.png
226	26047	22710	DNg09	DNnt001	5	L	nt	ITD			FBbt_00047601	R28E01-20191213_61_F1-m	https://s3.amazonaws.com/janelia-flylight-imagery/Gen1+MCFO/R28E01/R28E01-20191213_61_F1-m-40x-vnc-GAL4-JRC2018_VNC_Unisex-aligned_stack.png
227	40271	37799	DNg10	DNnt002	4	R	nt	ITD			FBbt_00047602	SS02111-20141209_31_F1-f	https://s3.amazonaws.com/janelia-flylight-imagery/Descending+Neurons+2018/SS02111/SS02111-20141209_31_F1-f-20x-ventral_nerve_cord-Split_GAL4-multichannel_mip.png
228	38629	37799	DNg10	DNnt002	4	R	nt	ITD			FBbt_00047602	SS02111-20141209_31_F1-f	https://s3.amazonaws.com/janelia-flylight-imagery/Descending+Neurons+2018/SS02111/SS02111-20141209_31_F1-f-20x-ventral_nerve_cord-Split_GAL4-multichannel_mip.png
229	39664	37799	DNg10	DNnt002	4	R	nt	ITD			FBbt_00047602	SS02111-20141209_31_F1-f	https://s3.amazonaws.com/janelia-flylight-imagery/Descending+Neurons+2018/SS02111/SS02111-20141209_31_F1-f-20x-ventral_nerve_cord-Split_GAL4-multichannel_mip.png
230	44358	37799	DNg10	DNnt002	4	R	nt	ITD			FBbt_00047602	SS02111-20141209_31_F1-f	https://s3.amazonaws.com/janelia-flylight-imagery/Descending+Neurons+2018/SS02111/SS02111-20141209_31_F1-f-20x-ventral_nerve_cord-Split_GAL4-multichannel_mip.png
231	50794	37799	DNg10	DNnt002	4	R	nt	ITD			FBbt_00047602	SS02111-20141209_31_F1-f	https://s3.amazonaws.com/janelia-flylight-imagery/Descending+Neurons+2018/SS02111/SS02111-20141209_31_F1-f-20x-ventral_nerve_cord-Split_GAL4-multichannel_mip.png
232	41384	37799	DNg10	DNnt002	4	R	nt	ITD			FBbt_00047602	SS02111-20141209_31_F1-f	https://s3.amazonaws.com/janelia-flylight-imagery/Descending+Neurons+2018/SS02111/SS02111-20141209_31_F1-f-20x-ventral_nerve_cord-Split_GAL4-multichannel_mip.png
233	42609	37799	DNg10	DNnt002	4	L	nt	ITD			FBbt_00047602	SS02111-20141209_31_F1-f	https://s3.amazonaws.com/janelia-flylight-imagery/Descending+Neurons+2018/SS02111/SS02111-20141209_31_F1-f-20x-ventral_nerve_cord-Split_GAL4-multichannel_mip.png
234	43234	37799	DNg10	DNnt002	4	R	nt	ITD			FBbt_00047602	SS02111-20141209_31_F1-f	https://s3.amazonaws.com/janelia-flylight-imagery/Descending+Neurons+2018/SS02111/SS02111-20141209_31_F1-f-20x-ventral_nerve_cord-Split_GAL4-multichannel_mip.png
235	39705	37799	DNg10	DNnt002	4	R	nt	ITD			FBbt_00047602	SS02111-20141209_31_F1-f	https://s3.amazonaws.com/janelia-flylight-imagery/Descending+Neurons+2018/SS02111/SS02111-20141209_31_F1-f-20x-ventral_nerve_cord-Split_GAL4-multichannel_mip.png
236	37799	37799	DNg10	DNnt002	4	R	nt	ITD			FBbt_00047602	SS02111-20141209_31_F1-f	https://s3.amazonaws.com/janelia-flylight-imagery/Descending+Neurons+2018/SS02111/SS02111-20141209_31_F1-f-20x-ventral_nerve_cord-Split_GAL4-multichannel_mip.png
237	43778	37799	DNg10	DNnt002	4	L	nt	ITD			FBbt_00047602	SS02111-20141209_31_F1-f	https://s3.amazonaws.com/janelia-flylight-imagery/Descending+Neurons+2018/SS02111/SS02111-20141209_31_F1-f-20x-ventral_nerve_cord-Split_GAL4-multichannel_mip.png
238	42235	37799	DNg10	DNnt002	4	L	nt	ITD			FBbt_00047602	SS02111-20141209_31_F1-f	https://s3.amazonaws.com/janelia-flylight-imagery/Descending+Neurons+2018/SS02111/SS02111-20141209_31_F1-f-20x-ventral_nerve_cord-Split_GAL4-multichannel_mip.png
239	40386	37799	DNg10	DNnt002	4	L	nt	ITD			FBbt_00047602	SS02111-20141209_31_F1-f	https://s3.amazonaws.com/janelia-flylight-imagery/Descending+Neurons+2018/SS02111/SS02111-20141209_31_F1-f-20x-ventral_nerve_cord-Split_GAL4-multichannel_mip.png
240	45443	37799	DNg10	DNnt002	4	L	nt	ITD			FBbt_00047602	SS02111-20141209_31_F1-f	https://s3.amazonaws.com/janelia-flylight-imagery/Descending+Neurons+2018/SS02111/SS02111-20141209_31_F1-f-20x-ventral_nerve_cord-Split_GAL4-multichannel_mip.png
241	42987	37799	DNg10	DNnt002	4	R	nt	ITD			FBbt_00047602	SS02111-20141209_31_F1-f	https://s3.amazonaws.com/janelia-flylight-imagery/Descending+Neurons+2018/SS02111/SS02111-20141209_31_F1-f-20x-ventral_nerve_cord-Split_GAL4-multichannel_mip.png
242	41387	37799	DNg10	DNnt002	4	L	nt	ITD			FBbt_00047602	SS02111-20141209_31_F1-f	https://s3.amazonaws.com/janelia-flylight-imagery/Descending+Neurons+2018/SS02111/SS02111-20141209_31_F1-f-20x-ventral_nerve_cord-Split_GAL4-multichannel_mip.png
243	39885	37799	DNg10	DNnt002	4	L	nt	ITD			FBbt_00047602	SS02111-20141209_31_F1-f	https://s3.amazonaws.com/janelia-flylight-imagery/Descending+Neurons+2018/SS02111/SS02111-20141209_31_F1-f-20x-ventral_nerve_cord-Split_GAL4-multichannel_mip.png
244	39045	37799	DNg10	DNnt002	4	L	nt	ITD			FBbt_00047602	SS02111-20141209_31_F1-f	https://s3.amazonaws.com/janelia-flylight-imagery/Descending+Neurons+2018/SS02111/SS02111-20141209_31_F1-f-20x-ventral_nerve_cord-Split_GAL4-multichannel_mip.png
245	41285	37799	DNg10	DNnt002	4	R	nt	ITD			FBbt_00047602	SS02111-20141209_31_F1-f	https://s3.amazonaws.com/janelia-flylight-imagery/Descending+Neurons+2018/SS02111/SS02111-20141209_31_F1-f-20x-ventral_nerve_cord-Split_GAL4-multichannel_mip.png
246	45400	37799	DNg10	DNnt002	4	L	nt	ITD			FBbt_00047602	SS02111-20141209_31_F1-f	https://s3.amazonaws.com/janelia-flylight-imagery/Descending+Neurons+2018/SS02111/SS02111-20141209_31_F1-f-20x-ventral_nerve_cord-Split_GAL4-multichannel_mip.png
247	43430	37799	DNg10	DNnt002	4	L	nt	ITD			FBbt_00047602	SS02111-20141209_31_F1-f	https://s3.amazonaws.com/janelia-flylight-imagery/Descending+Neurons+2018/SS02111/SS02111-20141209_31_F1-f-20x-ventral_nerve_cord-Split_GAL4-multichannel_mip.png
248	40430	37799	DNg10	DNnt002	4	L	nt	ITD			FBbt_00047602	SS02111-20141209_31_F1-f	https://s3.amazonaws.com/janelia-flylight-imagery/Descending+Neurons+2018/SS02111/SS02111-20141209_31_F1-f-20x-ventral_nerve_cord-Split_GAL4-multichannel_mip.png
249	14937	14937	DNg49	DNnt003		R	nt	none		Stürner, Brooks et al., 2024
250	15047	14937	DNg49	DNnt003		L	nt	none		Stürner, Brooks et al., 2024
251	37852	33183	DNg53	DNnt004		L	nt	DMT		Stürner, Brooks et al., 2024
252	33183	33183	DNg53	DNnt004		R	nt	DMT		Stürner, Brooks et al., 2024
253	19010	18815	DNg73	DNnt005		R	nt	none		Stürner, Brooks et al., 2024
254	18815	18815	DNg73	DNnt005		L	nt	none		Stürner, Brooks et al., 2024
255	20194	20194	DNg89	DNnt006		R	nt	none		Stürner, Brooks et al., 2024
256	21284	20194	DNg89	DNnt006		L	nt	none		Stürner, Brooks et al., 2024
257	39554	29987	DNnt007	DNnt007		R	nt	none
258	37881	29987	DNnt007	DNnt007		L	nt	none
259	40712	29987	DNnt007	DNnt007		L	nt	none
260	34184	29987	DNnt007	DNnt007		L	nt	none
261	30430	29987	DNnt007	DNnt007		R	nt	none
262	38483	29987	DNnt007	DNnt007		R	nt	none
263	30858	29987	DNnt007	DNnt007		R	nt	none
264	36962	29987	DNnt007	DNnt007		R	nt	none
265	31981	29987	DNnt007	DNnt007		R	nt	none
266	29987	29987	DNnt007	DNnt007		L	nt	none
267	154317	29987	DNnt007	DNnt007		L	nt	none
268	29178	26720	DNnt008	DNnt008		R	nt	none
269	32534	26720	DNnt008	DNnt008		R	nt	none
270	26720	26720	DNnt008	DNnt008		R	nt	none
271	29772	26720	DNnt008	DNnt008		L	nt	none
272	37030	26720	DNnt008	DNnt008		L	nt	none
273	32672	26720	DNnt008	DNnt008		R	nt	none
274	33570	26720	DNnt008	DNnt008		L	nt	none
275	27396	26720	DNnt008	DNnt008		L	nt	none
276	34548	34548	DNnt009	DNnt009		L	nt	none
277	38770	34548	DNnt009	DNnt009		L	nt	none
278	33395	33395	DNnt010	DNnt010		R	nt	none
279	34090	33395	DNnt010	DNnt010		R	nt	none
280	37876	33395	DNnt010	DNnt010		L	nt	ITD
281	34060	33395	DNnt010	DNnt010		L	nt	ITD
282	40948	32437	DNnt011	DNnt011		R	nt	ITD
283	33184	32437	DNnt011	DNnt011		R	nt	ITD
284	32437	32437	DNnt011	DNnt011		L	nt	ITD
285	34643	32437	DNnt011	DNnt011		R	nt	ITD
286	43068	32437	DNnt011	DNnt011		R	nt	ITD
287	37700	32437	DNnt011	DNnt011		R	nt	ITD
288	33957	32437	DNnt011	DNnt011		R	nt	ITD
289	35178	32437	DNnt011	DNnt011		R	nt	ITD
290	37997	32437	DNnt011	DNnt011		R	nt	ITD
291	42128	32437	DNnt011	DNnt011		L	nt	ITD
292	34390	32437	DNnt011	DNnt011		L	nt	ITD
293	35797	32437	DNnt011	DNnt011		L	nt	ITD
294	36579	32437	DNnt011	DNnt011		L	nt	ITD
295	33641	32437	DNnt011	DNnt011		L	nt	ITD
296	37712	32437	DNnt011	DNnt011		L	nt	ITD
297	44290	32437	DNnt011	DNnt011		L	nt	ITD
298	32447	32039	DNnt012	DNnt012		R	nt	none
299	32039	32039	DNnt012	DNnt012		L	nt	ITD
300	33287	29102	DNnt013	DNnt013		R	nt	none
301	33755	29102	DNnt013	DNnt013		R	nt	none
302	29102	29102	DNnt013	DNnt013		L	nt	none
303	32699	29102	DNnt013	DNnt013		L	nt	none
304	29889	26571	DNnt014	DNnt014		R	nt	ITD
305	26662	26571	DNnt014	DNnt014		R	nt	ITD
306	29317	26571	DNnt014	DNnt014		L	nt	ITD
307	26571	26571	DNnt014	DNnt014		L	nt	ITD
308	24658	24102	DNnt015	DNnt015		R	nt	none
309	24102	24102	DNnt015	DNnt015		L	nt	ITD
310	20085	20085	DNnt016	DNnt016		R	nt	none
311	20313	20085	DNnt016	DNnt016		L	nt	none
312	21290	19554	DNnt017	DNnt017		R	nt	none
313	26894	19554	DNnt017	DNnt017		R	nt	none
314	25450	19554	DNnt017	DNnt017		L	nt	none
315	19554	19554	DNnt017	DNnt017		L	nt	none
316	17344	17344	DNnt018	DNnt018		R	nt	none
317	19112	17344	DNnt018	DNnt018		L	nt	none
318	17537	17193	DNnt019	DNnt019		R	nt	none
319	17193	17193	DNnt019	DNnt019		L	nt	none
320	15226	15226	DNnt020	DNnt020		R	nt	none
321	17279	15226	DNnt020	DNnt020		L	nt	none
322	53170881453	53170881453	DNnt021	DNnt021		L	nt	ITD
323	46882	46882	DNnt022	DNnt022		R	nt	none
324	11123	11123	DNa04	DNut001	3	R	ut	MTD-I			FBbt_00047575	R28A08-20181221_69_A1-f	https://s3.amazonaws.com/janelia-flylight-imagery/Gen1+MCFO/R28A08/R28A08-20181221_69_A1-f-40x-vnc-GAL4-JRC2018_VNC_Unisex-aligned_stack.png
325	11216	11123	DNa04	DNut001	3	L	ut	MTD-I			FBbt_00047575	R28A08-20181221_69_A1-f	https://s3.amazonaws.com/janelia-flylight-imagery/Gen1+MCFO/R28A08/R28A08-20181221_69_A1-f-40x-vnc-GAL4-JRC2018_VNC_Unisex-aligned_stack.png
326	12275	12275	DNa05	DNut002	3	L	ut	MTD-I			FBbt_00047576	SS02536-20141216_32_G1-f	https://s3.amazonaws.com/janelia-flylight-imagery/Descending+Neurons+2018/SS02536/SS02536-20141216_32_G1-f-20x-ventral_nerve_cord-Split_GAL4-multichannel_mip.png
327	12319	12275	DNa05	DNut002	3	R	ut	MTD-I			FBbt_00047576	SS02536-20141216_32_G1-f	https://s3.amazonaws.com/janelia-flylight-imagery/Descending+Neurons+2018/SS02536/SS02536-20141216_32_G1-f-20x-ventral_nerve_cord-Split_GAL4-multichannel_mip.png
328	25931	25786	DNa07	DNut003	4	L	ut	MTD-I			FBbt_00047578	R87B09-20190423_63_D1-m	https://s3.amazonaws.com/janelia-flylight-imagery/Gen1+MCFO/R87B09/R87B09-20190423_63_D1-m-40x-vnc-GAL4-JRC2018_VNC_Unisex-aligned_stack.png
329	25786	25786	DNa07	DNut003	4	R	ut	MTD-I			FBbt_00047578	R87B09-20190423_63_D1-m	https://s3.amazonaws.com/janelia-flylight-imagery/Gen1+MCFO/R87B09/R87B09-20190423_63_D1-m-40x-vnc-GAL4-JRC2018_VNC_Unisex-aligned_stack.png
330	17963	16858	DNb02	DNut004	5	R	ut	ITD			FBbt_00047583	R21F05-20181113_63_D4-f	https://s3.amazonaws.com/janelia-flylight-imagery/Gen1+MCFO/R21F05/R21F05-20181113_63_D4-f-40x-vnc-GAL4-JRC2018_VNC_Unisex-aligned_stack.png
331	18445	16858	DNb02	DNut004	5	R	ut	ITD			FBbt_00047583	R21F05-20181113_63_D4-f	https://s3.amazonaws.com/janelia-flylight-imagery/Gen1+MCFO/R21F05/R21F05-20181113_63_D4-f-40x-vnc-GAL4-JRC2018_VNC_Unisex-aligned_stack.png
332	16858	16858	DNb02	DNut004	5	L	ut	ITD			FBbt_00047583	R21F05-20181113_63_D4-f	https://s3.amazonaws.com/janelia-flylight-imagery/Gen1+MCFO/R21F05/R21F05-20181113_63_D4-f-40x-vnc-GAL4-JRC2018_VNC_Unisex-aligned_stack.png
333	18415	16858	DNb02	DNut004	5	L	ut	ITD			FBbt_00047583	R21F05-20181113_63_D4-f	https://s3.amazonaws.com/janelia-flylight-imagery/Gen1+MCFO/R21F05/R21F05-20181113_63_D4-f-40x-vnc-GAL4-JRC2018_VNC_Unisex-aligned_stack.png
334	20006	20006	DNb03	DNut005	4	R	ut	ITD			FBbt_00047584	SS02552-20150408_31_G2-f	https://s3.amazonaws.com/janelia-flylight-imagery/Descending+Neurons+2018/SS02552/SS02552-20150408_31_G2-f-20x-ventral_nerve_cord-Split_GAL4-multichannel_mip.png
335	20042	20006	DNb03	DNut005	4	R	ut	ITD			FBbt_00047584	SS02552-20150408_31_G2-f	https://s3.amazonaws.com/janelia-flylight-imagery/Descending+Neurons+2018/SS02552/SS02552-20150408_31_G2-f-20x-ventral_nerve_cord-Split_GAL4-multichannel_mip.png
336	21756	20006	DNb03	DNut005	4	L	ut	ITD			FBbt_00047584	SS02552-20150408_31_G2-f	https://s3.amazonaws.com/janelia-flylight-imagery/Descending+Neurons+2018/SS02552/SS02552-20150408_31_G2-f-20x-ventral_nerve_cord-Split_GAL4-multichannel_mip.png
337	21344	20006	DNb03	DNut005	4	L	ut	ITD			FBbt_00047584	SS02552-20150408_31_G2-f	https://s3.amazonaws.com/janelia-flylight-imagery/Descending+Neurons+2018/SS02552/SS02552-20150408_31_G2-f-20x-ventral_nerve_cord-Split_GAL4-multichannel_mip.png
338	29175	18840	DNg01	DNut006	3	L	ut	MTD-II			FBbt_00047596	SS02275-20141209_32_B4-f	https://s3.amazonaws.com/janelia-flylight-imagery/Descending+Neurons+2018/SS02275/SS02275-20141209_32_B4-f-20x-ventral_nerve_cord-Split_GAL4-multichannel_mip.png
339	25409	18840	DNg01	DNut006	3	L	ut	MTD-II			FBbt_00047596	SS02275-20141209_32_B4-f	https://s3.amazonaws.com/janelia-flylight-imagery/Descending+Neurons+2018/SS02275/SS02275-20141209_32_B4-f-20x-ventral_nerve_cord-Split_GAL4-multichannel_mip.png
340	26979	18840	DNg01	DNut006	3	R	ut	MTD-II			FBbt_00047596	SS02275-20141209_32_B4-f	https://s3.amazonaws.com/janelia-flylight-imagery/Descending+Neurons+2018/SS02275/SS02275-20141209_32_B4-f-20x-ventral_nerve_cord-Split_GAL4-multichannel_mip.png
341	19174	18840	DNg01	DNut006	3	R	ut	MTD-II			FBbt_00047596	SS02275-20141209_32_B4-f	https://s3.amazonaws.com/janelia-flylight-imagery/Descending+Neurons+2018/SS02275/SS02275-20141209_32_B4-f-20x-ventral_nerve_cord-Split_GAL4-multichannel_mip.png
342	167965	18840	DNg01	DNut006	3	R	ut	MTD-II			FBbt_00047596	SS02275-20141209_32_B4-f	https://s3.amazonaws.com/janelia-flylight-imagery/Descending+Neurons+2018/SS02275/SS02275-20141209_32_B4-f-20x-ventral_nerve_cord-Split_GAL4-multichannel_mip.png
343	18840	18840	DNg01	DNut006	3	L	ut	MTD-II			FBbt_00047596	SS02275-20141209_32_B4-f	https://s3.amazonaws.com/janelia-flylight-imagery/Descending+Neurons+2018/SS02275/SS02275-20141209_32_B4-f-20x-ventral_nerve_cord-Split_GAL4-multichannel_mip.png
344	28073	26362	DNg02	DNut007	4	R	ut	MTD-II			FBbt_00047594	SS02625-20150407_32_A3-f	https://s3.amazonaws.com/janelia-flylight-imagery/Descending+Neurons+2018/SS02625/SS02625-20150407_32_A3-f-20x-ventral_nerve_cord-Split_GAL4-multichannel_mip.png
345	29447	26362	DNg02	DNut007	4	L	ut	MTD-II			FBbt_00047594	SS02625-20150407_32_A3-f	https://s3.amazonaws.com/janelia-flylight-imagery/Descending+Neurons+2018/SS02625/SS02625-20150407_32_A3-f-20x-ventral_nerve_cord-Split_GAL4-multichannel_mip.png
346	26362	26362	DNg02	DNut007	4	R	ut	MTD-II			FBbt_00047594	SS02625-20150407_32_A3-f	https://s3.amazonaws.com/janelia-flylight-imagery/Descending+Neurons+2018/SS02625/SS02625-20150407_32_A3-f-20x-ventral_nerve_cord-Split_GAL4-multichannel_mip.png
347	27361	26362	DNg02	DNut007	4	L	ut	MTD-II			FBbt_00047594	SS02625-20150407_32_A3-f	https://s3.amazonaws.com/janelia-flylight-imagery/Descending+Neurons+2018/SS02625/SS02625-20150407_32_A3-f-20x-ventral_nerve_cord-Split_GAL4-multichannel_mip.png
348	28350	26362	DNg02	DNut007	4	L	ut	MTD-II			FBbt_00047594	SS02625-20150407_32_A3-f	https://s3.amazonaws.com/janelia-flylight-imagery/Descending+Neurons+2018/SS02625/SS02625-20150407_32_A3-f-20x-ventral_nerve_cord-Split_GAL4-multichannel_mip.png
349	27877	26362	DNg02	DNut007	4	R	ut	MTD-II			FBbt_00047594	SS02625-20150407_32_A3-f	https://s3.amazonaws.com/janelia-flylight-imagery/Descending+Neurons+2018/SS02625/SS02625-20150407_32_A3-f-20x-ventral_nerve_cord-Split_GAL4-multichannel_mip.png
350	28680	26362	DNg02	DNut007	4	R	ut	MTD-II			FBbt_00047594	SS02625-20150407_32_A3-f	https://s3.amazonaws.com/janelia-flylight-imagery/Descending+Neurons+2018/SS02625/SS02625-20150407_32_A3-f-20x-ventral_nerve_cord-Split_GAL4-multichannel_mip.png
351	25171	24705	DNg02	DNut008	4	L	ut	MTD-II			FBbt_00047594	SS02625-20150407_32_A3-f	https://s3.amazonaws.com/janelia-flylight-imagery/Descending+Neurons+2018/SS02625/SS02625-20150407_32_A3-f-20x-ventral_nerve_cord-Split_GAL4-multichannel_mip.png
352	25473	24705	DNg02	DNut008	4	R	ut	MTD-II			FBbt_00047594	SS02625-20150407_32_A3-f	https://s3.amazonaws.com/janelia-flylight-imagery/Descending+Neurons+2018/SS02625/SS02625-20150407_32_A3-f-20x-ventral_nerve_cord-Split_GAL4-multichannel_mip.png
353	25041	24705	DNg02	DNut008	4	R	ut	MTD-II			FBbt_00047594	SS02625-20150407_32_A3-f	https://s3.amazonaws.com/janelia-flylight-imagery/Descending+Neurons+2018/SS02625/SS02625-20150407_32_A3-f-20x-ventral_nerve_cord-Split_GAL4-multichannel_mip.png
354	25825	24705	DNg02	DNut008	4	L	ut	MTD-II			FBbt_00047594	SS02625-20150407_32_A3-f	https://s3.amazonaws.com/janelia-flylight-imagery/Descending+Neurons+2018/SS02625/SS02625-20150407_32_A3-f-20x-ventral_nerve_cord-Split_GAL4-multichannel_mip.png
355	25449	24705	DNg02	DNut008	4	L	ut	MTD-II			FBbt_00047594	SS02625-20150407_32_A3-f	https://s3.amazonaws.com/janelia-flylight-imagery/Descending+Neurons+2018/SS02625/SS02625-20150407_32_A3-f-20x-ventral_nerve_cord-Split_GAL4-multichannel_mip.png
356	24705	24705	DNg02	DNut008	4	R	ut	MTD-II			FBbt_00047594	SS02625-20150407_32_A3-f	https://s3.amazonaws.com/janelia-flylight-imagery/Descending+Neurons+2018/SS02625/SS02625-20150407_32_A3-f-20x-ventral_nerve_cord-Split_GAL4-multichannel_mip.png
357	24845	18893	DNg02	DNut009	4	L	ut	MTD-II			FBbt_00047594	SS02625-20150407_32_A3-f	https://s3.amazonaws.com/janelia-flylight-imagery/Descending+Neurons+2018/SS02625/SS02625-20150407_32_A3-f-20x-ventral_nerve_cord-Split_GAL4-multichannel_mip.png
358	22412	18893	DNg02	DNut009	4	L	ut	MTD-II			FBbt_00047594	SS02625-20150407_32_A3-f	https://s3.amazonaws.com/janelia-flylight-imagery/Descending+Neurons+2018/SS02625/SS02625-20150407_32_A3-f-20x-ventral_nerve_cord-Split_GAL4-multichannel_mip.png
359	19120	18893	DNg02	DNut009	4	L	ut	MTD-II			FBbt_00047594	SS02625-20150407_32_A3-f	https://s3.amazonaws.com/janelia-flylight-imagery/Descending+Neurons+2018/SS02625/SS02625-20150407_32_A3-f-20x-ventral_nerve_cord-Split_GAL4-multichannel_mip.png
360	22676	18893	DNg02	DNut009	4	R	ut	MTD-II			FBbt_00047594	SS02625-20150407_32_A3-f	https://s3.amazonaws.com/janelia-flylight-imagery/Descending+Neurons+2018/SS02625/SS02625-20150407_32_A3-f-20x-ventral_nerve_cord-Split_GAL4-multichannel_mip.png
361	19182	18893	DNg02	DNut009	4	R	ut	MTD-II			FBbt_00047594	SS02625-20150407_32_A3-f	https://s3.amazonaws.com/janelia-flylight-imagery/Descending+Neurons+2018/SS02625/SS02625-20150407_32_A3-f-20x-ventral_nerve_cord-Split_GAL4-multichannel_mip.png
362	18893	18893	DNg02	DNut009	4	R	ut	MTD-II			FBbt_00047594	SS02625-20150407_32_A3-f	https://s3.amazonaws.com/janelia-flylight-imagery/Descending+Neurons+2018/SS02625/SS02625-20150407_32_A3-f-20x-ventral_nerve_cord-Split_GAL4-multichannel_mip.png
363	28172	18893	DNg02	DNut009	3	R	ut	MTD-II			FBbt_00047594	SS02625-20150407_32_A3-f	https://s3.amazonaws.com/janelia-flylight-imagery/Descending+Neurons+2018/SS02625/SS02625-20150407_32_A3-f-20x-ventral_nerve_cord-Split_GAL4-multichannel_mip.png
364	22475	18145	DNg02	DNut010	4	L	ut	MTD-II			FBbt_00047594	SS02625-20150407_32_A3-f	https://s3.amazonaws.com/janelia-flylight-imagery/Descending+Neurons+2018/SS02625/SS02625-20150407_32_A3-f-20x-ventral_nerve_cord-Split_GAL4-multichannel_mip.png
365	25925	18145	DNg02	DNut010	4	R	ut	MTD-II			FBbt_00047594	SS02625-20150407_32_A3-f	https://s3.amazonaws.com/janelia-flylight-imagery/Descending+Neurons+2018/SS02625/SS02625-20150407_32_A3-f-20x-ventral_nerve_cord-Split_GAL4-multichannel_mip.png
366	21908	18145	DNg02	DNut010	4	R	ut	MTD-II			FBbt_00047594	SS02625-20150407_32_A3-f	https://s3.amazonaws.com/janelia-flylight-imagery/Descending+Neurons+2018/SS02625/SS02625-20150407_32_A3-f-20x-ventral_nerve_cord-Split_GAL4-multichannel_mip.png
367	21714	18145	DNg02	DNut010	4	R	ut	MTD-II			FBbt_00047594	SS02625-20150407_32_A3-f	https://s3.amazonaws.com/janelia-flylight-imagery/Descending+Neurons+2018/SS02625/SS02625-20150407_32_A3-f-20x-ventral_nerve_cord-Split_GAL4-multichannel_mip.png
368	20843	18145	DNg02	DNut010	4	L	ut	MTD-II			FBbt_00047594	SS02625-20150407_32_A3-f	https://s3.amazonaws.com/janelia-flylight-imagery/Descending+Neurons+2018/SS02625/SS02625-20150407_32_A3-f-20x-ventral_nerve_cord-Split_GAL4-multichannel_mip.png
369	18145	18145	DNg02	DNut010	4	L	ut	MTD-II			FBbt_00047594	SS02625-20150407_32_A3-f	https://s3.amazonaws.com/janelia-flylight-imagery/Descending+Neurons+2018/SS02625/SS02625-20150407_32_A3-f-20x-ventral_nerve_cord-Split_GAL4-multichannel_mip.png
370	30441	18145	DNg02	DNut010	3	L	ut	MTD-II			FBbt_00047594	SS02625-20150407_32_A3-f	https://s3.amazonaws.com/janelia-flylight-imagery/Descending+Neurons+2018/SS02625/SS02625-20150407_32_A3-f-20x-ventral_nerve_cord-Split_GAL4-multichannel_mip.png
371	27482	25543	DNg03	DNut011	3	L	ut	MTD-II			FBbt_00047595	SS02633-20150218_32_F1-f	https://s3.amazonaws.com/janelia-flylight-imagery/Descending+Neurons+2018/SS02633/SS02633-20150218_32_F1-f-20x-ventral_nerve_cord-Split_GAL4-multichannel_mip.png
372	27152	25543	DNg03	DNut011	3	R	ut	MTD-II			FBbt_00047595	SS02633-20150218_32_F1-f	https://s3.amazonaws.com/janelia-flylight-imagery/Descending+Neurons+2018/SS02633/SS02633-20150218_32_F1-f-20x-ventral_nerve_cord-Split_GAL4-multichannel_mip.png
373	26189	25543	DNg03	DNut011	3	L	ut	MTD-II			FBbt_00047595	SS02633-20150218_32_F1-f	https://s3.amazonaws.com/janelia-flylight-imagery/Descending+Neurons+2018/SS02633/SS02633-20150218_32_F1-f-20x-ventral_nerve_cord-Split_GAL4-multichannel_mip.png
374	25543	25543	DNg03	DNut011	3	R	ut	MTD-II			FBbt_00047595	SS02633-20150218_32_F1-f	https://s3.amazonaws.com/janelia-flylight-imagery/Descending+Neurons+2018/SS02633/SS02633-20150218_32_F1-f-20x-ventral_nerve_cord-Split_GAL4-multichannel_mip.png
375	28752	25543	DNg03	DNut011	3	L	ut	MTD-II			FBbt_00047595	SS02633-20150218_32_F1-f	https://s3.amazonaws.com/janelia-flylight-imagery/Descending+Neurons+2018/SS02633/SS02633-20150218_32_F1-f-20x-ventral_nerve_cord-Split_GAL4-multichannel_mip.png
376	27723	25543	DNg03	DNut011	3	L	ut	MTD-II			FBbt_00047595	SS02633-20150218_32_F1-f	https://s3.amazonaws.com/janelia-flylight-imagery/Descending+Neurons+2018/SS02633/SS02633-20150218_32_F1-f-20x-ventral_nerve_cord-Split_GAL4-multichannel_mip.png
377	27371	25543	DNg03	DNut011	3	R	ut	MTD-II			FBbt_00047595	SS02633-20150218_32_F1-f	https://s3.amazonaws.com/janelia-flylight-imagery/Descending+Neurons+2018/SS02633/SS02633-20150218_32_F1-f-20x-ventral_nerve_cord-Split_GAL4-multichannel_mip.png
378	27450	25543	DNg03	DNut011	3	R	ut	MTD-II			FBbt_00047595	SS02633-20150218_32_F1-f	https://s3.amazonaws.com/janelia-flylight-imagery/Descending+Neurons+2018/SS02633/SS02633-20150218_32_F1-f-20x-ventral_nerve_cord-Split_GAL4-multichannel_mip.png
379	27097	25543	DNg03	DNut011	3	L	ut	MTD-II			FBbt_00047595	SS02633-20150218_32_F1-f	https://s3.amazonaws.com/janelia-flylight-imagery/Descending+Neurons+2018/SS02633/SS02633-20150218_32_F1-f-20x-ventral_nerve_cord-Split_GAL4-multichannel_mip.png
380	27207	25543	DNg03	DNut011	3	R	ut	MTD-II			FBbt_00047595	SS02633-20150218_32_F1-f	https://s3.amazonaws.com/janelia-flylight-imagery/Descending+Neurons+2018/SS02633/SS02633-20150218_32_F1-f-20x-ventral_nerve_cord-Split_GAL4-multichannel_mip.png
381	28594	25543	DNg03	DNut011	3	R	ut	MTD-II			FBbt_00047595	SS02633-20150218_32_F1-f	https://s3.amazonaws.com/janelia-flylight-imagery/Descending+Neurons+2018/SS02633/SS02633-20150218_32_F1-f-20x-ventral_nerve_cord-Split_GAL4-multichannel_mip.png
382	28303	25543	DNg03	DNut011	3	L	ut	MTD-II			FBbt_00047595	SS02633-20150218_32_F1-f	https://s3.amazonaws.com/janelia-flylight-imagery/Descending+Neurons+2018/SS02633/SS02633-20150218_32_F1-f-20x-ventral_nerve_cord-Split_GAL4-multichannel_mip.png
383	26850	25543	DNg03	DNut011	3	L	ut	MTD-II			FBbt_00047595	SS02633-20150218_32_F1-f	https://s3.amazonaws.com/janelia-flylight-imagery/Descending+Neurons+2018/SS02633/SS02633-20150218_32_F1-f-20x-ventral_nerve_cord-Split_GAL4-multichannel_mip.png
384	26321	25543	DNg03	DNut011	3	R	ut	MTD-II			FBbt_00047595	SS02633-20150218_32_F1-f	https://s3.amazonaws.com/janelia-flylight-imagery/Descending+Neurons+2018/SS02633/SS02633-20150218_32_F1-f-20x-ventral_nerve_cord-Split_GAL4-multichannel_mip.png
385	14340	14340	DNg04	DNut012	4	R	ut	MTD-II			FBbt_00047596	R31E06-20190723_65_H1-m	https://s3.amazonaws.com/janelia-flylight-imagery/Gen1+MCFO/R31E06/R31E06-20190723_65_H1-m-40x-vnc-GAL4-JRC2018_VNC_Unisex-aligned_stack.png
386	18852	14340	DNg04	DNut012	4	R	ut	MTD-II			FBbt_00047596	R31E06-20190723_65_H1-m	https://s3.amazonaws.com/janelia-flylight-imagery/Gen1+MCFO/R31E06/R31E06-20190723_65_H1-m-40x-vnc-GAL4-JRC2018_VNC_Unisex-aligned_stack.png
387	15451	14340	DNg04	DNut012	4	L	ut	MTD-II			FBbt_00047596	R31E06-20190723_65_H1-m	https://s3.amazonaws.com/janelia-flylight-imagery/Gen1+MCFO/R31E06/R31E06-20190723_65_H1-m-40x-vnc-GAL4-JRC2018_VNC_Unisex-aligned_stack.png
388	18339	14340	DNg04	DNut012	4	L	ut	MTD-II			FBbt_00047596	R31E06-20190723_65_H1-m	https://s3.amazonaws.com/janelia-flylight-imagery/Gen1+MCFO/R31E06/R31E06-20190723_65_H1-m-40x-vnc-GAL4-JRC2018_VNC_Unisex-aligned_stack.png
389	28700	28527	DNg05	DNut013	4	R	ut	MTD-II	knees	Sterne et al., 2021	FBbt_00051904, FBbt_00047597	VT049125-20170922_65_E3-f	https://s3.amazonaws.com/janelia-flylight-imagery/Gen1+MCFO/VT049125/VT049125-20170922_65_E3-f-40x-vnc-GAL4-JRC2018_VNC_Unisex-aligned_stack.png	green channel right hemisphere
390	35789	28527	DNg05	DNut013	4	L	ut	MTD-II	knees	Sterne et al., 2021	FBbt_00051904, FBbt_00047597	VT049125-20170922_65_E3-f	https://s3.amazonaws.com/janelia-flylight-imagery/Gen1+MCFO/VT049125/VT049125-20170922_65_E3-f-40x-vnc-GAL4-JRC2018_VNC_Unisex-aligned_stack.png	green channel right hemisphere
391	28527	28527	DNg05	DNut013	4	L	ut	MTD-II	knees	Sterne et al., 2021	FBbt_00051904, FBbt_00047597	VT049125-20170922_65_E3-f	https://s3.amazonaws.com/janelia-flylight-imagery/Gen1+MCFO/VT049125/VT049125-20170922_65_E3-f-40x-vnc-GAL4-JRC2018_VNC_Unisex-aligned_stack.png	green channel right hemisphere
392	30212	28527	DNg05	DNut013	4	R	ut	MTD-II	knees	Sterne et al., 2021	FBbt_00051904, FBbt_00047597	VT049125-20170922_65_E3-f	https://s3.amazonaws.com/janelia-flylight-imagery/Gen1+MCFO/VT049125/VT049125-20170922_65_E3-f-40x-vnc-GAL4-JRC2018_VNC_Unisex-aligned_stack.png	green channel right hemisphere
393	29524	29021	DNg06	DNut014	4	R	ut	MTD-II			FBbt_00047598	SS02260_20141209_31_I1-f	https://s3.amazonaws.com/janelia-flylight-imagery/Descending+Neurons+2018/SS02260/SS02260-20141209_31_I1-f-20x-ventral_nerve_cord-Split_GAL4-multichannel_mip.png
394	29021	29021	DNg06	DNut014	4	R	ut	MTD-II			FBbt_00047598	SS02260_20141209_31_I1-f	https://s3.amazonaws.com/janelia-flylight-imagery/Descending+Neurons+2018/SS02260/SS02260-20141209_31_I1-f-20x-ventral_nerve_cord-Split_GAL4-multichannel_mip.png
395	30304	29021	DNg06	DNut014	4	R	ut	MTD-II			FBbt_00047598	SS02260_20141209_31_I1-f	https://s3.amazonaws.com/janelia-flylight-imagery/Descending+Neurons+2018/SS02260/SS02260-20141209_31_I1-f-20x-ventral_nerve_cord-Split_GAL4-multichannel_mip.png
396	29831	29021	DNg06	DNut014	4	L	ut	MTD-II			FBbt_00047598	SS02260_20141209_31_I1-f	https://s3.amazonaws.com/janelia-flylight-imagery/Descending+Neurons+2018/SS02260/SS02260-20141209_31_I1-f-20x-ventral_nerve_cord-Split_GAL4-multichannel_mip.png
397	32568	29021	DNg06	DNut014	4	L	ut	MTD-II			FBbt_00047598	SS02260_20141209_31_I1-f	https://s3.amazonaws.com/janelia-flylight-imagery/Descending+Neurons+2018/SS02260/SS02260-20141209_31_I1-f-20x-ventral_nerve_cord-Split_GAL4-multichannel_mip.png
398	33000	29021	DNg06	DNut014	4	L	ut	MTD-II			FBbt_00047598	SS02260_20141209_31_I1-f	https://s3.amazonaws.com/janelia-flylight-imagery/Descending+Neurons+2018/SS02260/SS02260-20141209_31_I1-f-20x-ventral_nerve_cord-Split_GAL4-multichannel_mip.png
399	31006	29021	DNg06	DNut014	4	L	ut	MTD-II			FBbt_00047598	SS02260_20141209_31_I1-f	https://s3.amazonaws.com/janelia-flylight-imagery/Descending+Neurons+2018/SS02260/SS02260-20141209_31_I1-f-20x-ventral_nerve_cord-Split_GAL4-multichannel_mip.png
400	25529	18953	DNg08	DNut015	4	L	ut	ITD			FBbt_00047600	SS52444_20180928_22_B3-m	https://s3.amazonaws.com/janelia-flylight-imagery/Cheong,+Eichler,+Stuerner+2023/SS52444/SS52444-20180928_22_B3-m-20x-ventral_nerve_cord-Split_GAL4-multichannel_mip.png
401	24840	18953	DNg08	DNut015	4	R	ut	ITD			FBbt_00047600	SS52444_20180928_22_B3-m	https://s3.amazonaws.com/janelia-flylight-imagery/Cheong,+Eichler,+Stuerner+2023/SS52444/SS52444-20180928_22_B3-m-20x-ventral_nerve_cord-Split_GAL4-multichannel_mip.png
402	25050	18953	DNg08	DNut015	4	R	ut	ITD			FBbt_00047600	SS52444_20180928_22_B3-m	https://s3.amazonaws.com/janelia-flylight-imagery/Cheong,+Eichler,+Stuerner+2023/SS52444/SS52444-20180928_22_B3-m-20x-ventral_nerve_cord-Split_GAL4-multichannel_mip.png
403	25349	18953	DNg08	DNut015	4	L	ut	ITD			FBbt_00047600	SS52444_20180928_22_B3-m	https://s3.amazonaws.com/janelia-flylight-imagery/Cheong,+Eichler,+Stuerner+2023/SS52444/SS52444-20180928_22_B3-m-20x-ventral_nerve_cord-Split_GAL4-multichannel_mip.png
404	26337	18953	DNg08	DNut015	4	R	ut	ITD			FBbt_00047600	SS52444_20180928_22_B3-m	https://s3.amazonaws.com/janelia-flylight-imagery/Cheong,+Eichler,+Stuerner+2023/SS52444/SS52444-20180928_22_B3-m-20x-ventral_nerve_cord-Split_GAL4-multichannel_mip.png
405	23518	18953	DNg08	DNut015	4	R	ut	ITD			FBbt_00047600	SS52444_20180928_22_B3-m	https://s3.amazonaws.com/janelia-flylight-imagery/Cheong,+Eichler,+Stuerner+2023/SS52444/SS52444-20180928_22_B3-m-20x-ventral_nerve_cord-Split_GAL4-multichannel_mip.png
406	24458	18953	DNg08	DNut015	4	L	ut	ITD			FBbt_00047600	SS52444_20180928_22_B3-m	https://s3.amazonaws.com/janelia-flylight-imagery/Cheong,+Eichler,+Stuerner+2023/SS52444/SS52444-20180928_22_B3-m-20x-ventral_nerve_cord-Split_GAL4-multichannel_mip.png
407	25283	18953	DNg08	DNut015	4	L	ut	ITD			FBbt_00047600	SS52444_20180928_22_B3-m	https://s3.amazonaws.com/janelia-flylight-imagery/Cheong,+Eichler,+Stuerner+2023/SS52444/SS52444-20180928_22_B3-m-20x-ventral_nerve_cord-Split_GAL4-multichannel_mip.png
408	18953	18953	DNg08	DNut015	4	R	ut	ITD			FBbt_00047600	SS52444_20180928_22_B3-m	https://s3.amazonaws.com/janelia-flylight-imagery/Cheong,+Eichler,+Stuerner+2023/SS52444/SS52444-20180928_22_B3-m-20x-ventral_nerve_cord-Split_GAL4-multichannel_mip.png
409	24919	18953	DNg08	DNut015	4	R	ut	ITD			FBbt_00047600	SS52444_20180928_22_B3-m	https://s3.amazonaws.com/janelia-flylight-imagery/Cheong,+Eichler,+Stuerner+2023/SS52444/SS52444-20180928_22_B3-m-20x-ventral_nerve_cord-Split_GAL4-multichannel_mip.png
410	25606	18953	DNg08	DNut015	4	R	ut	ITD			FBbt_00047600	SS52444_20180928_22_B3-m	https://s3.amazonaws.com/janelia-flylight-imagery/Cheong,+Eichler,+Stuerner+2023/SS52444/SS52444-20180928_22_B3-m-20x-ventral_nerve_cord-Split_GAL4-multichannel_mip.png
411	24656	18953	DNg08	DNut015	4	L	ut	ITD			FBbt_00047600	SS52444_20180928_22_B3-m	https://s3.amazonaws.com/janelia-flylight-imagery/Cheong,+Eichler,+Stuerner+2023/SS52444/SS52444-20180928_22_B3-m-20x-ventral_nerve_cord-Split_GAL4-multichannel_mip.png
412	25128	18953	DNg08	DNut015	4	R	ut	ITD			FBbt_00047600	SS52444_20180928_22_B3-m	https://s3.amazonaws.com/janelia-flylight-imagery/Cheong,+Eichler,+Stuerner+2023/SS52444/SS52444-20180928_22_B3-m-20x-ventral_nerve_cord-Split_GAL4-multichannel_mip.png
413	23834	18953	DNg08	DNut015	4	L	ut	ITD			FBbt_00047600	SS52444_20180928_22_B3-m	https://s3.amazonaws.com/janelia-flylight-imagery/Cheong,+Eichler,+Stuerner+2023/SS52444/SS52444-20180928_22_B3-m-20x-ventral_nerve_cord-Split_GAL4-multichannel_mip.png
414	25742	18953	DNg08	DNut015	4	L	ut	ITD			FBbt_00047600	SS52444_20180928_22_B3-m	https://s3.amazonaws.com/janelia-flylight-imagery/Cheong,+Eichler,+Stuerner+2023/SS52444/SS52444-20180928_22_B3-m-20x-ventral_nerve_cord-Split_GAL4-multichannel_mip.png
415	25002	18953	DNg08	DNut015	4	R	ut	ITD			FBbt_00047600	SS52444_20180928_22_B3-m	https://s3.amazonaws.com/janelia-flylight-imagery/Cheong,+Eichler,+Stuerner+2023/SS52444/SS52444-20180928_22_B3-m-20x-ventral_nerve_cord-Split_GAL4-multichannel_mip.png
416	44302	39959	DNg18	DNut016	3	R	ut	ITD			FBbt_00047610	R14A06-20181121_66_E2-f	https://s3.amazonaws.com/janelia-flylight-imagery/Gen1+MCFO/R14A06/R14A06-20181121_66_E2-f-40x-vnc-GAL4-JRC2018_VNC_Unisex-aligned_stack.png
417	39959	39959	DNg18	DNut016	3	L	ut	ITD			FBbt_00047610	R14A06-20181121_66_E2-f	https://s3.amazonaws.com/janelia-flylight-imagery/Gen1+MCFO/R14A06/R14A06-20181121_66_E2-f-40x-vnc-GAL4-JRC2018_VNC_Unisex-aligned_stack.png
418	13061	13061	DNg27	DNut017	5	L	ut	MDA			FBbt_00047619	SS01557-20140722_34_A1-f	https://s3.amazonaws.com/janelia-flylight-imagery/Descending+Neurons+2018/SS01557/SS01557-20140722_34_A1-f-20x-ventral_nerve_cord-Split_GAL4-multichannel_mip.png
419	13443	13061	DNg27	DNut017	5	R	ut	MDA			FBbt_00047619	SS01557-20140722_34_A1-f	https://s3.amazonaws.com/janelia-flylight-imagery/Descending+Neurons+2018/SS01557/SS01557-20140722_34_A1-f-20x-ventral_nerve_cord-Split_GAL4-multichannel_mip.png
420	14820	14638	DNg32	DNut018	4	L	ut	DLT			FBbt_00047624	VT060740-20180327_62_G1-f	https://s3.amazonaws.com/janelia-flylight-imagery/Gen1+MCFO/VT060740/VT060740-20180327_62_G1-f-40x-vnc-GAL4-JRC2018_VNC_Unisex-aligned_stack.png
421	14638	14638	DNg32	DNut018	4	R	ut	DLT			FBbt_00047624	VT060740-20180327_62_G1-f	https://s3.amazonaws.com/janelia-flylight-imagery/Gen1+MCFO/VT060740/VT060740-20180327_62_G1-f-40x-vnc-GAL4-JRC2018_VNC_Unisex-aligned_stack.png
422	104141	25642	DNg36	DNut019	3	R	ut	ITD			FBbt_00047628	R34H12-20181009_64_C1-f	https://s3.amazonaws.com/janelia-flylight-imagery/Gen1+MCFO/R34H12/R34H12-20181009_64_C1-f-40x-vnc-GAL4-JRC2018_VNC_Unisex-aligned_stack.png
423	28307	25642	DNg36	DNut019	3	L	ut	ITD			FBbt_00047628	R34H12-20181009_64_C1-f	https://s3.amazonaws.com/janelia-flylight-imagery/Gen1+MCFO/R34H12/R34H12-20181009_64_C1-f-40x-vnc-GAL4-JRC2018_VNC_Unisex-aligned_stack.png
424	25642	25642	DNg36	DNut019	3	R	ut	ITD			FBbt_00047628	R34H12-20181009_64_C1-f	https://s3.amazonaws.com/janelia-flylight-imagery/Gen1+MCFO/R34H12/R34H12-20181009_64_C1-f-40x-vnc-GAL4-JRC2018_VNC_Unisex-aligned_stack.png
425	87661	25642	DNg36	DNut019	3	L	ut	ITD			FBbt_00047628	R34H12-20181009_64_C1-f	https://s3.amazonaws.com/janelia-flylight-imagery/Gen1+MCFO/R34H12/R34H12-20181009_64_C1-f-40x-vnc-GAL4-JRC2018_VNC_Unisex-aligned_stack.png
426	17794	17794	DNg41	DNut020	4	L	ut	ITD			FBbt_00047633	VT015434-20170922_64_E3-f	https://s3.amazonaws.com/janelia-flylight-imagery/Gen1+MCFO/VT015434/VT015434-20170922_64_E3-f-40x-vnc-GAL4-JRC2018_VNC_Unisex-aligned_stack.png
427	18518	17794	DNg41	DNut020	4	R	ut	ITD			FBbt_00047633	VT015434-20170922_64_E3-f	https://s3.amazonaws.com/janelia-flylight-imagery/Gen1+MCFO/VT015434/VT015434-20170922_64_E3-f-40x-vnc-GAL4-JRC2018_VNC_Unisex-aligned_stack.png
428	12136	12136	DNp03	DNut021	5	R	ut	MTD-I			FBbt_00047636	SS01081-20140623_34_E2-f	https://s3.amazonaws.com/janelia-flylight-imagery/Descending+Neurons+2018/SS01081/SS01081-20140623_34_E2-f-20x-ventral_nerve_cord-Split_GAL4-multichannel_mip.png
429	12231	12136	DNp03	DNut021	5	L	ut	MTD-I			FBbt_00047636	SS01081-20140623_34_E2-f	https://s3.amazonaws.com/janelia-flylight-imagery/Descending+Neurons+2018/SS01081/SS01081-20140623_34_E2-f-20x-ventral_nerve_cord-Split_GAL4-multichannel_mip.png
430	10323	10323	DNp15	DNut022	4	R	ut	ITD			FBbt_00047648	SS01556-20140718_32_H2-f	https://s3.amazonaws.com/janelia-flylight-imagery/Descending+Neurons+2018/SS01556/SS01556-20140718_32_H2-f-20x-ventral_nerve_cord-Split_GAL4-multichannel_mip.png
431	10829	10323	DNp15	DNut022	4	L	ut	ITD			FBbt_00047648	SS01556-20140718_32_H2-f	https://s3.amazonaws.com/janelia-flylight-imagery/Descending+Neurons+2018/SS01556/SS01556-20140718_32_H2-f-20x-ventral_nerve_cord-Split_GAL4-multichannel_mip.png
432	31592	31592	DNp16	DNut023	3	L	ut	ITD			FBbt_00047649	SS00735-20160715_42_C6-f	https://s3.amazonaws.com/janelia-flylight-imagery/Descending+Neurons+2018/SS00735/SS00735-20160715_42_C6-f-20x-ventral_nerve_cord-Split_GAL4-multichannel_mip.png
433	34052	31592	DNp16	DNut023	3	R	ut	ITD			FBbt_00047649	SS00735-20160715_42_C6-f	https://s3.amazonaws.com/janelia-flylight-imagery/Descending+Neurons+2018/SS00735/SS00735-20160715_42_C6-f-20x-ventral_nerve_cord-Split_GAL4-multichannel_mip.png
434	26391	26391	DNp16	DNut024	3	R	ut	ITD			FBbt_00047649	SS00735-20160715_42_C6-f	https://s3.amazonaws.com/janelia-flylight-imagery/Descending+Neurons+2018/SS00735/SS00735-20160715_42_C6-f-20x-ventral_nerve_cord-Split_GAL4-multichannel_mip.png
435	27098	26391	DNp16	DNut024	3	L	ut	ITD			FBbt_00047649	SS00735-20160715_42_C6-f	https://s3.amazonaws.com/janelia-flylight-imagery/Descending+Neurons+2018/SS00735/SS00735-20160715_42_C6-f-20x-ventral_nerve_cord-Split_GAL4-multichannel_mip.png
436	29338	26587	DNp17	DNut025	3	R	ut	ITD			FBbt_00047650	SS02553-20150408_31_H1-f	https://s3.amazonaws.com/janelia-flylight-imagery/Descending+Neurons+2018/SS02553/SS02553-20150408_31_H1-f-20x-ventral_nerve_cord-Split_GAL4-multichannel_mip.png
437	29221	26587	DNp17	DNut025	3	L	ut	ITD			FBbt_00047650	SS02553-20150408_31_H1-f	https://s3.amazonaws.com/janelia-flylight-imagery/Descending+Neurons+2018/SS02553/SS02553-20150408_31_H1-f-20x-ventral_nerve_cord-Split_GAL4-multichannel_mip.png
438	34863	26587	DNp17	DNut025	3	R	ut	ITD			FBbt_00047650	SS02553-20150408_31_H1-f	https://s3.amazonaws.com/janelia-flylight-imagery/Descending+Neurons+2018/SS02553/SS02553-20150408_31_H1-f-20x-ventral_nerve_cord-Split_GAL4-multichannel_mip.png
439	26587	26587	DNp17	DNut025	3	R	ut	ITD			FBbt_00047650	SS02553-20150408_31_H1-f	https://s3.amazonaws.com/janelia-flylight-imagery/Descending+Neurons+2018/SS02553/SS02553-20150408_31_H1-f-20x-ventral_nerve_cord-Split_GAL4-multichannel_mip.png
440	27899	26587	DNp17	DNut025	3	R	ut	ITD			FBbt_00047650	SS02553-20150408_31_H1-f	https://s3.amazonaws.com/janelia-flylight-imagery/Descending+Neurons+2018/SS02553/SS02553-20150408_31_H1-f-20x-ventral_nerve_cord-Split_GAL4-multichannel_mip.png
441	27640	26587	DNp17	DNut025	3	R	ut	ITD			FBbt_00047650	SS02553-20150408_31_H1-f	https://s3.amazonaws.com/janelia-flylight-imagery/Descending+Neurons+2018/SS02553/SS02553-20150408_31_H1-f-20x-ventral_nerve_cord-Split_GAL4-multichannel_mip.png
442	26838	26587	DNp17	DNut025	3	L	ut	ITD			FBbt_00047650	SS02553-20150408_31_H1-f	https://s3.amazonaws.com/janelia-flylight-imagery/Descending+Neurons+2018/SS02553/SS02553-20150408_31_H1-f-20x-ventral_nerve_cord-Split_GAL4-multichannel_mip.png
443	27534	26587	DNp17	DNut025	3	L	ut	ITD			FBbt_00047650	SS02553-20150408_31_H1-f	https://s3.amazonaws.com/janelia-flylight-imagery/Descending+Neurons+2018/SS02553/SS02553-20150408_31_H1-f-20x-ventral_nerve_cord-Split_GAL4-multichannel_mip.png
444	27448	26587	DNp17	DNut025	3	L	ut	ITD			FBbt_00047650	SS02553-20150408_31_H1-f	https://s3.amazonaws.com/janelia-flylight-imagery/Descending+Neurons+2018/SS02553/SS02553-20150408_31_H1-f-20x-ventral_nerve_cord-Split_GAL4-multichannel_mip.png
445	29238	26587	DNp17	DNut025	3	L	ut	ITD			FBbt_00047650	SS02553-20150408_31_H1-f	https://s3.amazonaws.com/janelia-flylight-imagery/Descending+Neurons+2018/SS02553/SS02553-20150408_31_H1-f-20x-ventral_nerve_cord-Split_GAL4-multichannel_mip.png
446	28163	26587	DNp17	DNut025	3	L	ut	ITD			FBbt_00047650	SS02553-20150408_31_H1-f	https://s3.amazonaws.com/janelia-flylight-imagery/Descending+Neurons+2018/SS02553/SS02553-20150408_31_H1-f-20x-ventral_nerve_cord-Split_GAL4-multichannel_mip.png
447	13790	13790	DNp17	DNut026	3	L	ut	ITD			FBbt_00047650	SS02553-20150408_31_H1-f	https://s3.amazonaws.com/janelia-flylight-imagery/Descending+Neurons+2018/SS02553/SS02553-20150408_31_H1-f-20x-ventral_nerve_cord-Split_GAL4-multichannel_mip.png
448	14257	13790	DNp17	DNut026	3	R	ut	ITD			FBbt_00047650	SS02553-20150408_31_H1-f	https://s3.amazonaws.com/janelia-flylight-imagery/Descending+Neurons+2018/SS02553/SS02553-20150408_31_H1-f-20x-ventral_nerve_cord-Split_GAL4-multichannel_mip.png
449	11012	10916	DNp22	DNut027	3	R	ut	ITD			FBbt_00047655	VT037223-20150220_20_A5-f	https://s3.amazonaws.com/janelia-flylight-imagery/Annotator+Gen1+MCFO/VT037223/VT037223-20150220_20_A5-f-20x-ventral_nerve_cord-GAL4-JRC2018_VNC_Unisex-aligned_stack.png	red channel neuron
450	10916	10916	DNp22	DNut027	3	L	ut	ITD			FBbt_00047655	VT037223-20150220_20_A5-f	https://s3.amazonaws.com/janelia-flylight-imagery/Annotator+Gen1+MCFO/VT037223/VT037223-20150220_20_A5-f-20x-ventral_nerve_cord-GAL4-JRC2018_VNC_Unisex-aligned_stack.png	red channel neuron
451	10428	10428	DNp31	DNut028	4	R	ut	MTD-II			FBbt_00047664	R58E07-20190129_61_G6-f	https://s3.amazonaws.com/janelia-flylight-imagery/Gen1+MCFO/R58E07/R58E07-20190129_61_G6-f-40x-vnc-GAL4-JRC2018_VNC_Unisex-CDM_1.png	red channel neuron
452	10436	10428	DNp31	DNut028	4	L	ut	MTD-II			FBbt_00047664	R58E07-20190129_61_G6-f	https://s3.amazonaws.com/janelia-flylight-imagery/Gen1+MCFO/R58E07/R58E07-20190129_61_G6-f-40x-vnc-GAL4-JRC2018_VNC_Unisex-CDM_1.png	red channel neuron
453	12291	12064	DNp33	DNut029	4	R	ut	ITD	AMMC-D1 PN	Matsuo et al., 2016	FBbt_00047666, FBbt_00110978	SS55961-20180821_31_G4-m	https://s3.amazonaws.com/janelia-flylight-imagery/Cheong,+Eichler,+Stuerner+2023/SS55961/SS55961-20180821_31_G4-m-20x-ventral_nerve_cord-Split_GAL4-image1-multichannel_mip.png
454	12064	12064	DNp33	DNut029	4	L	ut	ITD	AMMC-D1 PN	Matsuo et al., 2016	FBbt_00047666, FBbt_00110978	SS55961-20180821_31_G4-m	https://s3.amazonaws.com/janelia-flylight-imagery/Cheong,+Eichler,+Stuerner+2023/SS55961/SS55961-20180821_31_G4-m-20x-ventral_nerve_cord-Split_GAL4-image1-multichannel_mip.png
455	19046	18765	DNg82	DNut030		L	ut	MTD-II		Stürner, Brooks et al., 2024
456	18765	18765	DNg82	DNut030		R	ut	MTD-II		Stürner, Brooks et al., 2024
457	12792	12792	DNg91	DNut031		R	ut	ITD		Stürner, Brooks et al., 2024
458	13556	12792	DNg91	DNut031		L	ut	ITD		Stürner, Brooks et al., 2024
459	32001	32001	DNg92	DNut032		L	ut	MTD-II		Stürner, Brooks et al., 2024
460	35992	32001	DNg92	DNut032		L	ut	MTD-II		Stürner, Brooks et al., 2024
461	32950	32001	DNg92	DNut032		R	ut	MTD-II		Stürner, Brooks et al., 2024
462	32498	32001	DNg92	DNut032		R	ut	MTD-II		Stürner, Brooks et al., 2024
463	34006	32001	DNg92	DNut032		L	ut	MTD-II		Stürner, Brooks et al., 2024
464	32169	32001	DNg92	DNut032		R	ut	MTD-II		Stürner, Brooks et al., 2024
465	32360	32001	DNg92	DNut032		R	ut	MTD-II		Stürner, Brooks et al., 2024
466	34426	32001	DNg92	DNut032		L	ut	MTD-II		Stürner, Brooks et al., 2024
467	32656	32001	DNg92	DNut032		R	ut	MTD-II		Stürner, Brooks et al., 2024
468	25384	24679	DNg110	DNut033		L	ut	MTD-II		Stürner, Brooks et al., 2024
469	24679	24679	DNg110	DNut033		R	ut	MTD-II		Stürner, Brooks et al., 2024
470	26288	24679	DNg110	DNut033		L	ut	MTD-II		Stürner, Brooks et al., 2024
471	25454	24679	DNg110	DNut033		R	ut	MTD-II		Stürner, Brooks et al., 2024
472	28505	24679	DNg110	DNut033		L	ut	MTD-II		Stürner, Brooks et al., 2024
473	25814	24679	DNg110	DNut033		L	ut	MTD-II		Stürner, Brooks et al., 2024
474	35902	24679	DNg110	DNut033		R	ut	MTD-II		Stürner, Brooks et al., 2024
475	43795	43795	DNut034	DNut034		L	ut	ITD
476	45282	43795	DNut034	DNut034		R	ut	ITD
477	45311	43795	DNut034	DNut034		L	ut	ITD
478	47124	43795	DNut034	DNut034		R	ut	ITD
479	14187	13777	DNx02	DNut035		L	ut	ITD		Stürner, Brooks et al., 2024
480	13777	13777	DNx02	DNut035		R	ut	ITD		Stürner, Brooks et al., 2024
481	13979	13777	DNx02	DNut035		R	ut	ITD		Stürner, Brooks et al., 2024
482	14979	13777	DNx02	DNut035		L	ut	ITD		Stürner, Brooks et al., 2024
483	34462	34144	DNut036	DNut036		L	ut	DMT
484	34144	34144	DNut036	DNut036		L	ut	DMT
485	40234	34144	DNut036	DNut036		L	ut	DMT
486	34409	34144	DNut036	DNut036		R	ut	DMT
487	38128	34144	DNut036	DNut036		R	ut	DMT
488	43011	34144	DNut036	DNut036		R	ut	DMT
489	12683	12683	DNut037	DNut037		R	ut	MTD-I
490	13542	12683	DNut037	DNut037		L	ut	MTD-I
491	10720	10621	DNa15	DNut038		R	ut	MTD-I		Stürner, Brooks et al., 2024
492	10621	10621	DNa15	DNut038		L	ut	MTD-I		Stürner, Brooks et al., 2024
493	32493	30180	DNut039	DNut039		L	ut	ITD
494	30180	30180	DNut039	DNut039		R	ut	DMT
495	10269	10269	DNut040	DNut040		R	ut	MTD-II
496	10284	10269	DNut040	DNut040		L	ut	MTD-II
497	27724	27724	DNut041	DNut041		R	ut	ITD
498	27906	27724	DNut041	DNut041		L	ut	ITD
499	26467	26467	DNut042	DNut042		R	ut	ITD
500	32431	26467	DNut042	DNut042		L	ut	ITD
501	30531	26467	DNut042	DNut042		R	ut	ITD
502	104296	26467	DNut042	DNut042		R	ut	ITD
503	29811	26467	DNut042	DNut042		R	ut	ITD
504	30119	26467	DNut042	DNut042		L	ut	ITD
505	39751	26467	DNut042	DNut042		L	ut	ITD
506	38785	26467	DNut042	DNut042		L	ut	ITD
507	36468	26467	DNut042	DNut042		L	ut	ITD
508	32916	26467	DNut042	DNut042		L	ut	ITD
509	29856	26467	DNut042	DNut042		R	ut	ITD
510	26242	26242	DNut043	DNut043		R	ut	MTD-II
511	27174	26242	DNut043	DNut043		L	ut	MTD-II
512	25336	25130	DNut044	DNut044		R	ut	ITD
513	25130	25130	DNut044	DNut044		L	ut	ITD
514	25734	24758	DNut045	DNut045		R	ut	ITD
515	24758	24758	DNut045	DNut045		L	ut	ITD
516	38997	24703	DNut046	DNut046		R	ut	ITD
517	42077	24703	DNut046	DNut046		R	ut	ITD
518	30998	24703	DNut046	DNut046		R	ut	ITD
519	42278	24703	DNut046	DNut046		R	ut	ITD
520	42930	24703	DNut046	DNut046		L	ut	ITD
521	30738	24703	DNut046	DNut046		R	ut	ITD
522	33205	24703	DNut046	DNut046		R	ut	ITD
523	41336	24703	DNut046	DNut046		L	ut	ITD
524	43728	24703	DNut046	DNut046		L	ut	ITD
525	32904	24703	DNut046	DNut046		L	ut	ITD
526	24703	24703	DNut046	DNut046		R	ut	ITD
527	51939777929	24703	DNut046	DNut046		L	ut	ITD
528	31396	24703	DNut046	DNut046		L	ut	ITD
529	30664	24703	DNut046	DNut046		L	ut	ITD
530	24306	24306	DNut047	DNut047		R	ut	MTD-II
531	25479	24306	DNut047	DNut047		L	ut	MTD-II
532	24368	23813	DNut048	DNut048		R	ut	ITD
533	23813	23813	DNut048	DNut048		L	ut	ITD
534	23381	22625	DNut049	DNut049		R	ut	none
535	22625	22625	DNut049	DNut049		L	ut	none
536	21454	21454	DNut050	DNut050		R	ut	MTD-II
537	28372	21454	DNut050	DNut050		L	ut	MTD-II
538	21358	21358	DNut051	DNut051		R	ut	MTD-II
539	23690	21358	DNut051	DNut051		L	ut	MTD-II
540	20030	20030	DNut052	DNut052		L	ut	ITD
541	20898	20030	DNut052	DNut052		R	ut	ITD
542	152324	20030	DNut052	DNut052		R	ut	ITD
543	22758	20030	DNut052	DNut052		L	ut	ITD
544	19878	19535	DNut053	DNut053		L	ut	MTD-II
545	19535	19535	DNut053	DNut053		R	ut	MTD-II
546	23292	19444	DNut054	DNut054		R	ut	ITD
547	22290	19444	DNut054	DNut054		R	ut	ITD
548	25645	19444	DNut054	DNut054		R	ut	ITD
549	26178	19444	DNut054	DNut054		R	ut	ITD
550	29521	19444	DNut054	DNut054		R	ut	ITD
551	28959	19444	DNut054	DNut054		L	ut	ITD
552	19444	19444	DNut054	DNut054		L	ut	ITD
553	23855	19444	DNut054	DNut054		R	ut	ITD
554	169854	19444	DNut054	DNut054		L	ut	ITD
555	23615	19444	DNut054	DNut054		L	ut	ITD
556	28667	19444	DNut054	DNut054		R	ut	ITD
557	25989	19444	DNut054	DNut054		L	ut	ITD
558	29538	19444	DNut054	DNut054		L	ut	ITD
559	28518	19444	DNut054	DNut054		L	ut	ITD
560	27338	19444	DNut054	DNut054		L	ut	ITD
561	24129	19444	DNut054	DNut054		L	ut	ITD
562	11187	10987	DNa16	DNut055		R	ut	ITD		Stürner, Brooks et al., 2024
563	10987	10987	DNa16	DNut055		L	ut	ITD		Stürner, Brooks et al., 2024
564	25965	25965	DNp72	DNut056		L	ut	ITD		Stürner, Brooks et al., 2024
565	26251	25965	DNp72	DNut056		R	ut	ITD		Stürner, Brooks et al., 2024
566	26003	25965	DNp72	DNut056		R	ut	ITD		Stürner, Brooks et al., 2024
567	17329	17329	DNut057	DNut057		R	ut	MTD-II
568	18353	17329	DNut057	DNut057		L	ut	MTD-II
569	15025	14693	DNut058	DNut058		R	ut	MTD-II
570	14693	14693	DNut058	DNut058		L	ut	MTD-II
571	16898	14693	DNut058	DNut058		L	ut	MTD-II
572	13496	13496	DNut059	DNut059		L	ut	none
573	14026	13496	DNut059	DNut059		R	ut	none
574	10697	10633	DNut060	DNut060		R	ut	MTD-I
575	10633	10633	DNut060	DNut060		L	ut	MTD-I
576	32767	32767	DNut061	DNut061		R	ut	ITD
577	25688	25688	DNut062	DNut062		L	ut	DLT
578	163893	15855	DNa08	DNwt001	4	L	wt	MTD-II			FBbt_00047579	R80H02-20190604_62_H2-m	https://s3.amazonaws.com/janelia-flylight-imagery/Gen1+MCFO/R80H02/R80H02-20190604_62_H2-m-40x-vnc-GAL4-JRC2018_VNC_Unisex-aligned_stack.png
579	15855	15855	DNa08	DNwt001	4	R	wt	MTD-II			FBbt_00047579	R80H02-20190604_62_H2-m	https://s3.amazonaws.com/janelia-flylight-imagery/Gen1+MCFO/R80H02/R80H02-20190604_62_H2-m-40x-vnc-GAL4-JRC2018_VNC_Unisex-aligned_stack.png
580	10760	10751	DNa01	DNxl001	5	L	xl	MTD-III			FBbt_00047572	SS00731-20140620_20_C5-f	https://s3.amazonaws.com/janelia-flylight-imagery/Cheong,+Eichler,+Stuerner+2023/SS00731/SS00731-20140620_20_C5-f-20x-ventral_nerve_cord-Split_GAL4-multichannel_mip.png
581	10751	10751	DNa01	DNxl001	5	R	xl	MTD-III			FBbt_00047572	SS00731-20140620_20_C5-f	https://s3.amazonaws.com/janelia-flylight-imagery/Cheong,+Eichler,+Stuerner+2023/SS00731/SS00731-20140620_20_C5-f-20x-ventral_nerve_cord-Split_GAL4-multichannel_mip.png
582	10118	10118	DNa02	DNxl002	5	R	xl	ITD			FBbt_00047573	SS00730-20140624_33_B1-f	https://s3.amazonaws.com/janelia-flylight-imagery/Descending+Neurons+2018/SS00730/SS00730-20140624_33_B1-f-20x-ventral_nerve_cord-Split_GAL4-multichannel_mip.png
583	10126	10118	DNa02	DNxl002	5	L	xl	ITD			FBbt_00047573	SS00730-20140624_33_B1-f	https://s3.amazonaws.com/janelia-flylight-imagery/Descending+Neurons+2018/SS00730/SS00730-20140624_33_B1-f-20x-ventral_nerve_cord-Split_GAL4-multichannel_mip.png
584	11349	11276	DNb06	DNxl003	3	R	xl	DMT			FBbt_00047587	SS02631-20150218_33_D3-f	https://s3.amazonaws.com/janelia-flylight-imagery/Descending+Neurons+2018/SS02631/SS02631-20150218_33_D3-f-20x-ventral_nerve_cord-Split_GAL4-multichannel_mip.png
585	11276	11276	DNb06	DNxl003	3	L	xl	DMT			FBbt_00047587	SS02631-20150218_33_D3-f	https://s3.amazonaws.com/janelia-flylight-imagery/Descending+Neurons+2018/SS02631/SS02631-20150218_33_D3-f-20x-ventral_nerve_cord-Split_GAL4-multichannel_mip.png
586	10526	10194	DNd02	DNxl004	5	R	xl	DLV	OA-VL1	Busch et al., 2009	FBbt_00047591, FBbt_00110165	R16F08-20181127_64_A1-f	https://s3.amazonaws.com/janelia-flylight-imagery/Gen1+MCFO/R16F08/R16F08-20181127_64_A1-f-40x-vnc-GAL4-JRC2018_VNC_Unisex-aligned_stack.png	red channel neuron
587	10194	10194	DNd02	DNxl004	5	L	xl	DLV	OA-VL1	Busch et al., 2009	FBbt_00047591, FBbt_00110165	R16F08-20181127_64_A1-f	https://s3.amazonaws.com/janelia-flylight-imagery/Gen1+MCFO/R16F08/R16F08-20181127_64_A1-f-40x-vnc-GAL4-JRC2018_VNC_Unisex-aligned_stack.png	red channel neuron
588	10909	10909	DNg13	DNxl005	4	R	xl	VLT			FBbt_00047605	SS01567-20140815_32_H4-f	https://s3.amazonaws.com/janelia-flylight-imagery/Descending+Neurons+2018/SS01567/SS01567-20140815_32_H4-f-20x-ventral_nerve_cord-Split_GAL4-multichannel_mip.png
589	11048	10909	DNg13	DNxl005	4	L	xl	VLT			FBbt_00047605	SS01567-20140815_32_H4-f	https://s3.amazonaws.com/janelia-flylight-imagery/Descending+Neurons+2018/SS01567/SS01567-20140815_32_H4-f-20x-ventral_nerve_cord-Split_GAL4-multichannel_mip.png
590	10255	10138	DNg16	DNxl006	5	R	xl	MTD-I			FBbt_00047608	R22B10-20150625_19_F5-f	https://s3.amazonaws.com/janelia-flylight-imagery/Annotator+Gen1+MCFO/R22B10/R22B10-20150625_19_F5-f-20x-ventral_nerve_cord-GAL4-JRC2018_VNC_Unisex-aligned_stack.png
591	10138	10138	DNg16	DNxl006	5	L	xl	MTD-I			FBbt_00047608	R22B10-20150625_19_F5-f	https://s3.amazonaws.com/janelia-flylight-imagery/Annotator+Gen1+MCFO/R22B10/R22B10-20150625_19_F5-f-20x-ventral_nerve_cord-GAL4-JRC2018_VNC_Unisex-aligned_stack.png
592	14695	14695	DNg19	DNxl007	3	R	xl	VLT			FBbt_00047611	R22B10-20150625_19_F6-f	https://s3.amazonaws.com/janelia-flylight-imagery/Annotator+Gen1+MCFO/R22B10/R22B10-20150625_19_F6-f-20x-ventral_nerve_cord-GAL4-JRC2018_VNC_Unisex-aligned_stack.png
593	14716	14695	DNg19	DNxl007	3	L	xl	VLT			FBbt_00047611	R22B10-20150625_19_F6-f	https://s3.amazonaws.com/janelia-flylight-imagery/Annotator+Gen1+MCFO/R22B10/R22B10-20150625_19_F6-f-20x-ventral_nerve_cord-GAL4-JRC2018_VNC_Unisex-aligned_stack.png
594	16571	16571	DNg21	DNxl008	3	R	xl	DLV			FBbt_00047613	VT057342-20191127_63_D2-m	https://s3.amazonaws.com/janelia-flylight-imagery/Gen1+MCFO/VT057342/VT057342-20191127_63_D2-m-40x-vnc-GAL4-JRC2018_VNC_Unisex-aligned_stack.png
595	17643	16571	DNg21	DNxl008	3	L	xl	DLV			FBbt_00047613	VT057342-20191127_63_D2-m	https://s3.amazonaws.com/janelia-flylight-imagery/Gen1+MCFO/VT057342/VT057342-20191127_63_D2-m-40x-vnc-GAL4-JRC2018_VNC_Unisex-aligned_stack.png
596	11257	11257	DNg31	DNxl009	4	R	xl	VLT			FBbt_00047623	R37G12-20190301_65_F6-m	https://s3.amazonaws.com/janelia-flylight-imagery/Gen1+MCFO/R37G12/R37G12-20190301_65_F6-m-40x-vnc-GAL4-JRC2018_VNC_Unisex-aligned_stack.png
597	11263	11257	DNg31	DNxl009	4	L	xl	VLT			FBbt_00047623	R37G12-20190301_65_F6-m	https://s3.amazonaws.com/janelia-flylight-imagery/Gen1+MCFO/R37G12/R37G12-20190301_65_F6-m-40x-vnc-GAL4-JRC2018_VNC_Unisex-aligned_stack.png
598	10210	10210	DNg34	DNxl010	5	L	xl	DLV	OA-VPM1, aDT8	Busch et al., 2009; Yu et al., 2010	FBbt_00047626, FBbt_00110149, FBbt_00110543	R40A01-20181009_62_F4-f	https://s3.amazonaws.com/janelia-flylight-imagery/Gen1+MCFO/R40A01/R40A01-20181009_62_F4-f-40x-vnc-GAL4-JRC2018_VNC_Unisex-aligned_stack.png
599	10217	10210	DNg34	DNxl010	5	R	xl	DLV	OA-VPM1, aDT8	Busch et al., 2009; Yu et al., 2010	FBbt_00047626, FBbt_00110149, FBbt_00110543	R40A01-20181009_62_F4-f	https://s3.amazonaws.com/janelia-flylight-imagery/Gen1+MCFO/R40A01/R40A01-20181009_62_F4-f-40x-vnc-GAL4-JRC2018_VNC_Unisex-aligned_stack.png
600	10465	10465	DNg35	DNxl011	5	R	xl	MTD-I			FBbt_00047627	R92A09-20190906_61_I3-f	https://s3.amazonaws.com/janelia-flylight-imagery/Gen1+MCFO/R92A09/R92A09-20190906_61_I3-f-40x-vnc-GAL4-JRC2018_VNC_Unisex-aligned_stack.png
601	10476	10465	DNg35	DNxl011	5	L	xl	MTD-I			FBbt_00047627	R92A09-20190906_61_I3-f	https://s3.amazonaws.com/janelia-flylight-imagery/Gen1+MCFO/R92A09/R92A09-20190906_61_I3-f-40x-vnc-GAL4-JRC2018_VNC_Unisex-aligned_stack.png
602	12863	12843	DNg37	DNxl012	5	R	xl	DMT			FBbt_00047629	VT043662-20150702_19_B3-f	https://s3.amazonaws.com/janelia-flylight-imagery/Annotator+Gen1+MCFO/VT043662/VT043662-20150702_19_B3-f-20x-ventral_nerve_cord-GAL4-JRC2018_VNC_Unisex-aligned_stack.png
603	12843	12843	DNg37	DNxl012	5	L	xl	DMT			FBbt_00047629	VT043662-20150702_19_B3-f	https://s3.amazonaws.com/janelia-flylight-imagery/Annotator+Gen1+MCFO/VT043662/VT043662-20150702_19_B3-f-20x-ventral_nerve_cord-GAL4-JRC2018_VNC_Unisex-aligned_stack.png
604	12934	12332	DNg38	DNxl013	4	R	xl	DMT			FBbt_00047630	VT000816-20180216_62_C1-f	https://s3.amazonaws.com/janelia-flylight-imagery/Gen1+MCFO/VT000816/VT000816-20180216_62_C1-f-40x-vnc-GAL4-JRC2018_VNC_Unisex-aligned_stack.png
605	12332	12332	DNg38	DNxl013	4	L	xl	DMT			FBbt_00047630	VT000816-20180216_62_C1-f	https://s3.amazonaws.com/janelia-flylight-imagery/Gen1+MCFO/VT000816/VT000816-20180216_62_C1-f-40x-vnc-GAL4-JRC2018_VNC_Unisex-aligned_stack.png
606	10562	10535	DNxl014	DNxl014	4	R	xl	DMT
607	10535	10535	DNxl014	DNxl014	4	L	xl	DMT
608	17155	17155	DNa11	DNxl015	3	L	xl	DMT		Stürner, Brooks et al., 2024	FBbt_00047631	VT038873-20170926_62_C6-f	https://s3.amazonaws.com/janelia-flylight-imagery/Gen1+MCFO/VT038873/VT038873-20170926_62_C6-f-40x-vnc-GAL4-JRC2018_VNC_Unisex-aligned_stack.png
609	18107	17155	DNa11	DNxl015	3	R	xl	DMT		Stürner, Brooks et al., 2024	FBbt_00047631	VT038873-20170926_62_C6-f	https://s3.amazonaws.com/janelia-flylight-imagery/Gen1+MCFO/VT038873/VT038873-20170926_62_C6-f-40x-vnc-GAL4-JRC2018_VNC_Unisex-aligned_stack.png
610	13168	13168	DNg39	DNxl016	4	L	xl	DMT			FBbt_00047631	VT038873-20170926_62_C6-f	https://s3.amazonaws.com/janelia-flylight-imagery/Gen1+MCFO/VT038873/VT038873-20170926_62_C6-f-40x-vnc-GAL4-JRC2018_VNC_Unisex-aligned_stack.png
611	13660	13168	DNg39	DNxl016	4	R	xl	DMT			FBbt_00047631	VT038873-20170926_62_C6-f	https://s3.amazonaws.com/janelia-flylight-imagery/Gen1+MCFO/VT038873/VT038873-20170926_62_C6-f-40x-vnc-GAL4-JRC2018_VNC_Unisex-aligned_stack.png
612	12955	12926	DNp09	DNxl017	3	R	xl	DLV			FBbt_00047642	R38F04-20181005_63_G3-f	https://s3.amazonaws.com/janelia-flylight-imagery/Gen1+MCFO/R38F04/R38F04-20181005_63_G3-f-40x-vnc-GAL4-JRC2018_VNC_Unisex-aligned_stack.png
613	12926	12926	DNp09	DNxl017	3	L	xl	DLV			FBbt_00047642	R38F04-20181005_63_G3-f	https://s3.amazonaws.com/janelia-flylight-imagery/Gen1+MCFO/R38F04/R38F04-20181005_63_G3-f-40x-vnc-GAL4-JRC2018_VNC_Unisex-aligned_stack.png
614	10835	10732	DNp10	DNxl018	5	L	xl	MTD-I			FBbt_00047643	R48E11-20181016_61_J1-f	https://s3.amazonaws.com/janelia-flylight-imagery/Gen1+MCFO/R48E11/R48E11-20181016_61_J1-f-40x-vnc-GAL4-JRC2018_VNC_Unisex-aligned_stack.png
615	10732	10732	DNp10	DNxl018	5	R	xl	MTD-I			FBbt_00047643	R48E11-20181016_61_J1-f	https://s3.amazonaws.com/janelia-flylight-imagery/Gen1+MCFO/R48E11/R48E11-20181016_61_J1-f-40x-vnc-GAL4-JRC2018_VNC_Unisex-aligned_stack.png
616	11561	11477	DNp32	DNxl019	4	L	xl	VTV			FBbt_00047665	R13H04-20180831_63_A5-f	https://s3.amazonaws.com/janelia-flylight-imagery/Gen1+MCFO/R13H04/R13H04-20180831_63_A5-f-40x-vnc-GAL4-JRC2018_VNC_Unisex-aligned_stack.png	green channel neuron
617	11477	11477	DNp32	DNxl019	4	R	xl	VTV			FBbt_00047665	R13H04-20180831_63_A5-f	https://s3.amazonaws.com/janelia-flylight-imagery/Gen1+MCFO/R13H04/R13H04-20180831_63_A5-f-40x-vnc-GAL4-JRC2018_VNC_Unisex-aligned_stack.png	green channel neuron
618	11931	11894	DNp34	DNxl020	5	L	xl	MTD-I			FBbt_00047667	R22D06-20181113_63_H2-f	https://s3.amazonaws.com/janelia-flylight-imagery/Gen1+MCFO/R22D06/R22D06-20181113_63_H2-f-40x-vnc-GAL4-JRC2018_VNC_Unisex-aligned_stack.png
619	11894	11894	DNp34	DNxl020	5	R	xl	MTD-I			FBbt_00047667	R22D06-20181113_63_H2-f	https://s3.amazonaws.com/janelia-flylight-imagery/Gen1+MCFO/R22D06/R22D06-20181113_63_H2-f-40x-vnc-GAL4-JRC2018_VNC_Unisex-aligned_stack.png
620	16859	16859	DNxl021	DNxl021		L	xl	MTD-III
621	18568	16859	DNxl021	DNxl021		R	xl	MTD-III
622	12939	12939	DNxl022	DNxl022		L	xl	DMT
623	13466	12939	DNxl022	DNxl022		R	xl	DMT
624	11145	11145	DNa13	DNxl023		R	xl	MTD-III		Stürner, Brooks et al., 2024		SS63715-20200814_32_B3-f	https://s3.amazonaws.com/janelia-flylight-imagery/Cheong,+Eichler,+Stuerner+2023/SS63715/SS63715-20200814_32_B3-f-20x-ventral_nerve_cord-Split_GAL4-image1-multichannel_mip.png
625	11311	11145	DNa13	DNxl023		L	xl	MTD-III		Stürner, Brooks et al., 2024		SS63715-20200814_32_B3-f	https://s3.amazonaws.com/janelia-flylight-imagery/Cheong,+Eichler,+Stuerner+2023/SS63715/SS63715-20200814_32_B3-f-20x-ventral_nerve_cord-Split_GAL4-image1-multichannel_mip.png
626	11164	10967	DNa13	DNxl024		R	xl	MTD-III		Stürner, Brooks et al., 2024		SS63715-20200814_32_B3-f	https://s3.amazonaws.com/janelia-flylight-imagery/Cheong,+Eichler,+Stuerner+2023/SS63715/SS63715-20200814_32_B3-f-20x-ventral_nerve_cord-Split_GAL4-image1-multichannel_mip.png
627	10967	10967	DNa13	DNxl024		L	xl	MTD-III		Stürner, Brooks et al., 2024		SS63715-20200814_32_B3-f	https://s3.amazonaws.com/janelia-flylight-imagery/Cheong,+Eichler,+Stuerner+2023/SS63715/SS63715-20200814_32_B3-f-20x-ventral_nerve_cord-Split_GAL4-image1-multichannel_mip.png
628	15708	14739	DNa14	DNxl025		R	xl	MDA		Stürner, Brooks et al., 2024
629	14739	14739	DNa14	DNxl025		L	xl	MDA		Stürner, Brooks et al., 2024
630	12898	12898	DNd05	DNxl026		L	xl	DLV		Stürner, Brooks et al., 2024
631	13238	12898	DNd05	DNxl026		R	xl	DLV		Stürner, Brooks et al., 2024
632	14966	13892	DNb08	DNxl027		R	xl	DMT		Stürner, Brooks et al., 2024
633	14061	13892	DNb08	DNxl027		L	xl	DMT		Stürner, Brooks et al., 2024
634	14680	13892	DNb08	DNxl027		R	xl	DMT		Stürner, Brooks et al., 2024
635	13892	13892	DNb08	DNxl027		L	xl	DMT		Stürner, Brooks et al., 2024
636	12272	12214	DNg43	DNxl028		R	xl	DLV		Stürner, Brooks et al., 2024
637	12214	12214	DNg43	DNxl028		L	xl	DLV		Stürner, Brooks et al., 2024
638	13834	13834	DNg44	DNxl029		R	xl	VLT		Stürner, Brooks et al., 2024
639	13845	13834	DNg44	DNxl029		L	xl	VLT		Stürner, Brooks et al., 2024
640	18010	18010	DNg45	DNxl030		R	xl	DLV		Stürner, Brooks et al., 2024
641	18189	18010	DNg45	DNxl030		L	xl	DLV		Stürner, Brooks et al., 2024
642	26574	26159	DNg52	DNxl031		R	xl	DLT		Stürner, Brooks et al., 2024		SS67109-20200911_42_B3-f	https://s3.amazonaws.com/janelia-flylight-imagery/Cheong,+Eichler,+Stuerner+2023/SS67109/SS67109-20200911_42_B3-f-20x-ventral_nerve_cord-Split_GAL4-image1-multichannel_mip.png
643	26159	26159	DNg52	DNxl031		L	xl	DLT		Stürner, Brooks et al., 2024		SS67109-20200911_42_B3-f	https://s3.amazonaws.com/janelia-flylight-imagery/Cheong,+Eichler,+Stuerner+2023/SS67109/SS67109-20200911_42_B3-f-20x-ventral_nerve_cord-Split_GAL4-image1-multichannel_mip.png
644	18614	18614	DNg54	DNxl032		L	xl	VLT		Stürner, Brooks et al., 2024
645	19821	18614	DNg54	DNxl032		R	xl	VLT		Stürner, Brooks et al., 2024
646	18092	18092	DNg63	DNxl033		L	xl	MTD-I		Stürner, Brooks et al., 2024
647	153153	18092	DNg63	DNxl033		R	xl	MTD-I		Stürner, Brooks et al., 2024
648	18099	17806	DNg64	DNxl034		R	xl	VLT		Stürner, Brooks et al., 2024
649	17806	17806	DNg64	DNxl034		L	xl	VLT		Stürner, Brooks et al., 2024
650	20600	20600	DNg65	DNxl035		R	xl	CVL		Stürner, Brooks et al., 2024
651	24107	20600	DNg65	DNxl035		L	xl	CVL		Stürner, Brooks et al., 2024
652	39006	37992	DNg67	DNxl036		R	xl	CVL		Stürner, Brooks et al., 2024
653	37992	37992	DNg67	DNxl036		L	xl	CVL		Stürner, Brooks et al., 2024
654	13801	13268	DNg69	DNxl037		R	xl	MTD-I		Stürner, Brooks et al., 2024		SS85917-20211217_45_B6-f	https://s3.amazonaws.com/janelia-flylight-imagery/Cheong,+Eichler,+Stuerner+2023/SS85917/SS85917-20211217_45_B6-f-20x-ventral_nerve_cord-Split_GAL4-image1-multichannel_mip.png
655	13268	13268	DNg69	DNxl037		L	xl	MTD-I		Stürner, Brooks et al., 2024		SS85917-20211217_45_B6-f	https://s3.amazonaws.com/janelia-flylight-imagery/Cheong,+Eichler,+Stuerner+2023/SS85917/SS85917-20211217_45_B6-f-20x-ventral_nerve_cord-Split_GAL4-image1-multichannel_mip.png
656	13244	13169	DNg70	DNxl038		L	xl	VTV		Stürner, Brooks et al., 2024
657	13169	13169	DNg70	DNxl038		R	xl	VTV		Stürner, Brooks et al., 2024
658	70285	25630	DNg72	DNxl039	4	R	xl	DMT	genie	Stürner, Brooks et al., 2024; Sterne et al., 2021	FBbt_00051886
659	25630	25630	DNg72	DNxl039	4	L	xl	DMT	genie	Stürner, Brooks et al., 2024; Sterne et al., 2021	FBbt_00051886
660	10532	10466	DNg74	DNxl040	4	L	xl	DLT	web	Stürner, Brooks et al., 2024; Sterne et al., 2021	FBbt_00051961
661	10466	10466	DNg74	DNxl040	4	R	xl	DLT	web	Stürner, Brooks et al., 2024; Sterne et al., 2021	FBbt_00051961
662	10103	10103	DNg74	DNxl041	4	R	xl	DLT	web	Stürner, Brooks et al., 2024; Sterne et al., 2021	FBbt_00051961
663	10107	10103	DNg74	DNxl041	4	L	xl	DLT	web	Stürner, Brooks et al., 2024; Sterne et al., 2021	FBbt_00051961
664	11264	11264	DNg75	DNxl042		R	xl	DLT		Stürner, Brooks et al., 2024
665	11354	11264	DNg75	DNxl042		L	xl	DLT		Stürner, Brooks et al., 2024
666	14623	14623	DNg87	DNxl043		R	xl	VTV		Stürner, Brooks et al., 2024
667	15772	14623	DNg87	DNxl043		L	xl	VTV		Stürner, Brooks et al., 2024
668	12743	12743	DNg88	DNxl044		L	xl	MTD-I		Stürner, Brooks et al., 2024
669	13900	12743	DNg88	DNxl044		R	xl	MTD-I		Stürner, Brooks et al., 2024
670	14935	13734	DNg90	DNxl045		R	xl	DMT		Stürner, Brooks et al., 2024
671	13734	13734	DNg90	DNxl045		L	xl	DMT		Stürner, Brooks et al., 2024
672	10399	10399	DNg93	DNxl046	5	R	xl	DLT	oval	Stürner, Brooks et al., 2024; Sterne et al., 2021	FBbt_00051922	SS93763-20220506_44_A4-f	https://s3.amazonaws.com/janelia-flylight-imagery/Cheong,+Eichler,+Stuerner+2023/SS93763/SS93763-20220506_44_A4-f-20x-ventral_nerve_cord-Split_GAL4-image1-multichannel_mip.png
673	10420	10399	DNg93	DNxl046	5	L	xl	DLT	oval	Stürner, Brooks et al., 2024; Sterne et al., 2021	FBbt_00051922	SS93763-20220506_44_A4-f	https://s3.amazonaws.com/janelia-flylight-imagery/Cheong,+Eichler,+Stuerner+2023/SS93763/SS93763-20220506_44_A4-f-20x-ventral_nerve_cord-Split_GAL4-image1-multichannel_mip.png
674	24267	24125	DNg107	DNxl047		L	xl	VLT		Stürner, Brooks et al., 2024
675	24125	24125	DNg107	DNxl047		R	xl	VLT		Stürner, Brooks et al., 2024
676	10240	10058	DNg108	DNxl048		R	xl	DLT		Stürner, Brooks et al., 2024
677	10058	10058	DNg108	DNxl048		L	xl	DLT		Stürner, Brooks et al., 2024
678	11120	10279	DNxl049	DNxl049		R	xl	DLT
679	10279	10279	DNxl049	DNxl049		L	xl	DLT
680	20252	20252	DNp39	DNxl050		L	xl	MDA		Stürner, Brooks et al., 2024
681	21916	20252	DNp39	DNxl050		R	xl	MDA		Stürner, Brooks et al., 2024
682	11930	11930	DNp43	DNxl051		L	xl	VTV		Stürner, Brooks et al., 2024
683	11981	11930	DNp43	DNxl051		R	xl	VTV		Stürner, Brooks et al., 2024
684	14074	14074	DNp67	DNxl052		R	xl	DLV		Stürner, Brooks et al., 2024
685	15099	14074	DNp67	DNxl052		L	xl	DLV		Stürner, Brooks et al., 2024
686	10111	10061	DNxl053	DNxl053		R	xl	DLV
687	10061	10061	DNxl053	DNxl053		L	xl	DLV
688	10656	10656	DNg97	DNxl054		L	xl	DLT		Stürner, Brooks et al., 2024
689	11070	10656	DNg97	DNxl054		R	xl	DLT		Stürner, Brooks et al., 2024
690	10095	10086	DNg105	DNxl055		R	xl	DLT		Stürner, Brooks et al., 2024
691	10086	10086	DNg105	DNxl055		L	xl	DLT		Stürner, Brooks et al., 2024
692	17751	16911	DNxl056	DNxl056		R	xl	MTD-I
693	16911	16911	DNxl056	DNxl056		L	xl	MTD-I
694	15844	14947	DNg109	DNxl057		R	xl	DLT		Stürner, Brooks et al., 2024
695	14947	14947	DNg109	DNxl057		L	xl	DLT		Stürner, Brooks et al., 2024
696	10339	10093	DNg100	DNxl058		R	xl	DLT		Stürner, Brooks et al., 2024
697	10093	10093	DNg100	DNxl058		L	xl	DLT		Stürner, Brooks et al., 2024
698	15131	15074	DNg95	DNxl059		R	xl	DMT		Stürner, Brooks et al., 2024
699	15074	15074	DNg95	DNxl059		L	xl	DMT		Stürner, Brooks et al., 2024
700	14575	14575	DNg103	DNxl060		L	xl	VTV		Stürner, Brooks et al., 2024
701	15186	14575	DNg103	DNxl060		R	xl	VTV		Stürner, Brooks et al., 2024
702	13428	13428	DNd04	DNxl061		L	xl	VTV		Stürner, Brooks et al., 2024
703	14282	13428	DNd04	DNxl061		R	xl	VTV		Stürner, Brooks et al., 2024
704	15841	15841	DNp71	DNxl062		R	xl	DLV		Stürner, Brooks et al., 2024
705	16326	15841	DNp71	DNxl062		L	xl	DLV		Stürner, Brooks et al., 2024
706	33339	33339	DNxl063	DNxl063		R	xl	VTV
707	151729	33339	DNxl063	DNxl063		L	xl	VTV
708	10855	10855	DNg96	DNxl064		R	xl	MTD-I		Stürner, Brooks et al., 2024
709	10995	10855	DNg96	DNxl064		L	xl	MTD-I		Stürner, Brooks et al., 2024
710	33554	31377	DNxl065	DNxl065		R	xl	DMT
711	31377	31377	DNxl065	DNxl065		L	xl	DMT
712	29767	29767	DNxl066	DNxl066		R	xl	VTV
713	38977	29767	DNxl066	DNxl066		L	xl	VTV
714	28263	28263	DNxl067	DNxl067		L	xl	VLT
715	29312	28263	DNxl067	DNxl067		L	xl	VLT
716	30242	28263	DNxl067	DNxl067		R	xl	VLT
717	30912	28263	DNxl067	DNxl067		R	xl	VLT
718	15155	15155	DNxl068	DNxl068		R	xl	DLV
719	15426	15155	DNxl068	DNxl068		L	xl	DLV
720	26744	26464	DNg72	DNxl069		R	xl	DMT		Stürner, Brooks et al., 2024
721	26464	26464	DNg72	DNxl069		L	xl	DMT		Stürner, Brooks et al., 2024
722	25924	25924	DNxl070	DNxl070		R	xl	DLT
723	27350	25924	DNxl070	DNxl070		L	xl	DLT
724	25155	25155	DNxl071	DNxl071		R	xl	VTV
725	27524	25155	DNxl071	DNxl071		L	xl	VTV
726	25960	25155	DNxl071	DNxl071		L	xl	VTV
727	53202877530	25155	DNxl071	DNxl071		R	xl	VTV
728	28048	24959	DNxl072	DNxl072		R	xl	DMT
729	24959	24959	DNxl072	DNxl072		L	xl	DMT
730	24337	22430	DNxl073	DNxl073		R	xl	DMT
731	22430	22430	DNxl073	DNxl073		L	xl	DMT
732	21565	21565	DNxl074	DNxl074		R	xl	VTV
733	22459	21565	DNxl074	DNxl074		L	xl	VTV
734	21638	21124	DNxl075	DNxl075		R	xl	DMT
735	22416	21124	DNxl075	DNxl075		R	xl	DMT
736	163639	21124	DNxl075	DNxl075		L	xl	DMT
737	21124	21124	DNxl075	DNxl075		L	xl	DMT
738	21004	21004	DNxl076	DNxl076		L	xl	VTV
739	21250	21004	DNxl076	DNxl076		R	xl	VTV
740	22586	20978	DNxl077	DNxl077		L	xl	DMT
741	26296	20978	DNxl077	DNxl077		L	xl	DMT
742	20978	20978	DNxl077	DNxl077		R	xl	DMT
743	21696	20978	DNxl077	DNxl077		R	xl	DMT
744	20825	20825	DNxl078	DNxl078		L	xl	VLT
745	21270	20825	DNxl078	DNxl078		R	xl	VLT
746	23585	20678	DNxl079	DNxl079		L	xl	DLT
747	20678	20678	DNxl079	DNxl079		R	xl	DLT
748	10117	10097	DNxl080	DNxl080		R	xl	DLT
749	10097	10097	DNxl080	DNxl080		L	xl	DLT
750	20847	20082	DNxl081	DNxl081		R	xl	DMT
751	20082	20082	DNxl081	DNxl081		L	xl	DMT
752	21380	20029	DNxl082	DNxl082		R	xl	DMT
753	20029	20029	DNxl082	DNxl082		L	xl	DMT
754	19462	19462	DNxl083	DNxl083		R	xl	DLV
755	19660	19462	DNxl083	DNxl083		L	xl	DLV
756	19080	18636	DNxl084	DNxl084		L	xl	DLV
757	18636	18636	DNxl084	DNxl084		R	xl	DLV
758	20538	18252	DNxl085	DNxl085		R	xl	DMT
759	18252	18252	DNxl085	DNxl085		L	xl	DMT
760	17474	17474	DNxl086	DNxl086		L	xl	VLT
761	17710	17474	DNxl086	DNxl086		R	xl	VLT
762	17291	17291	DNxl087	DNxl087		R	xl	DLV
763	17396	17291	DNxl087	DNxl087		L	xl	VLT
764	17268	17268	DNxl088	DNxl088		L	xl	VTV
765	23955	17268	DNxl088	DNxl088		R	xl	VTV
766	16803	16803	DNxl090	DNxl090		L	xl	VLT
767	18305	16803	DNxl090	DNxl090		R	xl	VLT
768	16683	16683	DNxl091	DNxl091		R	xl	VLT
769	19045	16683	DNxl091	DNxl091		L	xl	VLT
770	16541	16541	DNxl092	DNxl092		R	xl	MTD-III
771	17031	16541	DNxl092	DNxl092		L	xl	MTD-III
772	16942	16420	DNxl093	DNxl093		L	xl	VLT
773	16420	16420	DNxl093	DNxl093		R	xl	VLT
774	17358	16053	DNxl094	DNxl094		R	xl	CVL
775	16053	16053	DNxl094	DNxl094		L	xl	CVL
776	18076	15650	DNxl095	DNxl095		R	xl	VLT
777	15650	15650	DNxl095	DNxl095		L	xl	VLT
778	18730	15297	DNxl096	DNxl096		R	xl	VTV
779	15297	15297	DNxl096	DNxl096		L	xl	VTV
780	15143	15143	DNxl097	DNxl097		R	xl	MTD-I
781	15356	15143	DNxl097	DNxl097		L	xl	MTD-I
782	14910	14910	DNxl098	DNxl098		R	xl	VLT
783	15117	14910	DNxl098	DNxl098		L	xl	VLT
784	14836	14836	DNxl099	DNxl099		L	xl	DLT
785	16290	14836	DNxl099	DNxl099		R	xl	DLT
786	13776	13776	DNxl100	DNxl100		R	xl	VLT
787	14330	13776	DNxl100	DNxl100		L	xl	VLT
788	13592	13592	DNxl101	DNxl101		L	xl	DLV
789	20464	13592	DNxl101	DNxl101		R	xl	DLV
790	13502	13473	DNxl102	DNxl102		L	xl	DLV
791	13473	13473	DNxl102	DNxl102		R	xl	DLV
792	13257	13257	DNxl103	DNxl103		L	xl	none
793	13387	13257	DNxl103	DNxl103		R	xl	none
794	13161	13161	DNxl104	DNxl104		R	xl	VLT
795	13262	13161	DNxl104	DNxl104		L	xl	VLT
796	13247	13108	DNxl105	DNxl105		R	xl	DLV
797	13108	13108	DNxl105	DNxl105		L	xl	DLV
798	13049	13049	DNxl106	DNxl106		L	xl	DLV
799	13273	13049	DNxl106	DNxl106		R	xl	DLV
800	13419	13049	DNxl106	DNxl106		R	xl	DLV
801	13088	13049	DNxl106	DNxl106		L	xl	DLV
802	13066	13040	DNxl107	DNxl107		R	xl	CVL
803	13040	13040	DNxl107	DNxl107		L	xl	CVL
804	12915	12915	DNxl108	DNxl108		R	xl	MTD-I
805	12969	12915	DNxl108	DNxl108		L	xl	MTD-I
806	12847	12847	DNxl109	DNxl109		L	xl	MTD-II
807	12956	12847	DNxl109	DNxl109		R	xl	MTD-II
808	12820	12791	DNxl110	DNxl110		R	xl	DLV
809	12791	12791	DNxl110	DNxl110		L	xl	DLV
810	13092	12735	DNxl111	DNxl111		R	xl	MTD-I
811	12735	12735	DNxl111	DNxl111		L	xl	MTD-I
812	12965	12716	DNxl112	DNxl112		R	xl	DLV
813	12716	12716	DNxl112	DNxl112		L	xl	DLV
814	12779	12640	DNxl113	DNxl113		R	xl	DMT
815	12640	12640	DNxl113	DNxl113		L	xl	DMT
816	12466	12466	DNxl114	DNxl114		R	xl	VTV
817	12882	12466	DNxl114	DNxl114		L	xl	VTV
818	12451	12451	DNxl115	DNxl115		R	xl	VTV
819	12619	12451	DNxl115	DNxl115		L	xl	VTV
820	12455	12172	DNxl116	DNxl116		L	xl	VLT
821	12172	12172	DNxl116	DNxl116		R	xl	VLT
822	12439	11975	DNxl117	DNxl117		R	xl	VLT
823	11975	11975	DNxl117	DNxl117		L	xl	VLT
824	11887	11859	DNxl118	DNxl118		R	xl	VTV
825	11859	11859	DNxl118	DNxl118		L	xl	VTV
826	11856	11856	DNxl119	DNxl119		R	xl	DLT
827	12025	11856	DNxl119	DNxl119		L	xl	DLT
828	11613	11613	DNxl120	DNxl120		R	xl	DLV
829	11803	11613	DNxl120	DNxl120		L	xl	MTD-I
830	11568	11568	DNxl121	DNxl121		L	xl	VTV
831	12221	11568	DNxl121	DNxl121		R	xl	VTV
832	11772	11541	DNxl122	DNxl122		R	xl	MTD-I
833	11541	11541	DNxl122	DNxl122		L	xl	MTD-I
834	11731	11488	DNxl123	DNxl123		R	xl	DLV
835	11488	11488	DNxl123	DNxl123		L	xl	DLV
836	11616	11440	DNxl124	DNxl124		R	xl	MTD-I
837	11440	11440	DNxl124	DNxl124		L	xl	MTD-I
838	16193	11279	DNxl125	DNxl125		R	xl	VTV
839	11279	11279	DNxl125	DNxl125		L	xl	VTV
840	11254	11254	DNxl126	DNxl126		R	xl	DMT
841	11961	11254	DNxl126	DNxl126		L	xl	DMT
842	11102	11102	DNxl127	DNxl127		R	xl	VLT
843	11220	11102	DNxl127	DNxl127		L	xl	VLT
844	11051	11051	DNxl128	DNxl128		R	xl	DLV
845	18265	11051	DNxl128	DNxl128		L	xl	DLV
846	11019	11019	DNxl129	DNxl129		R	xl	DLT
847	11270	11019	DNxl129	DNxl129		L	xl	DLT
848	11306	10941	DNxl130	DNxl130		R	xl	DLT
849	10941	10941	DNxl130	DNxl130		L	xl	DLT
850	10912	10912	DNxl131	DNxl131		L	xl	VLT
851	13804	10912	DNxl131	DNxl131		R	xl	VLT
852	12594	10868	DNxl132	DNxl132		R	xl	VTV
853	10868	10868	DNxl132	DNxl132		L	xl	VTV
854	10896	10648	DNxl133	DNxl133		L	xl	DMT
855	10648	10648	DNxl133	DNxl133		R	xl	DMT
856	10623	10291	DNxl134	DNxl134		R	xl	DLT
857	10291	10291	DNxl134	DNxl134		L	xl	DLT
858	29081	29081	DNxl135	DNxl135		R	xl	DLT
859	15344	14931	DNa06	DNxn001	4	R	xn	ITD			FBbt_00047577	SS02545-20150121_19_B6-f	https://s3.amazonaws.com/janelia-flylight-imagery/Cheong,+Eichler,+Stuerner+2023/SS02545/SS02545-20150121_19_B6-f-20x-ventral_nerve_cord-Split_GAL4-multichannel_mip.png
860	14931	14931	DNa06	DNxn001	4	L	xn	ITD			FBbt_00047577	SS02545-20150121_19_B6-f	https://s3.amazonaws.com/janelia-flylight-imagery/Cheong,+Eichler,+Stuerner+2023/SS02545/SS02545-20150121_19_B6-f-20x-ventral_nerve_cord-Split_GAL4-multichannel_mip.png
861	12406	12259	DNa09	DNxn002	3	R	xn	MTD-I			FBbt_00047580	SS02545-20150121_19_B5-f	https://s3.amazonaws.com/janelia-flylight-imagery/Cheong,+Eichler,+Stuerner+2023/SS02545/SS02545-20150121_19_B5-f-20x-ventral_nerve_cord-Split_GAL4-multichannel_mip.png
862	12259	12259	DNa09	DNxn002	3	L	xn	MTD-I			FBbt_00047580	SS02545-20150121_19_B5-f	https://s3.amazonaws.com/janelia-flylight-imagery/Cheong,+Eichler,+Stuerner+2023/SS02545/SS02545-20150121_19_B5-f-20x-ventral_nerve_cord-Split_GAL4-multichannel_mip.png
863	10506	10506	DNa10	DNxn003	5	L	xn	MTD-II			FBbt_00047581	SS01070-20140623_33_D1-f	https://s3.amazonaws.com/janelia-flylight-imagery/Descending+Neurons+2018/SS01070/SS01070-20140623_33_D1-f-20x-ventral_nerve_cord-Split_GAL4-multichannel_mip.png
864	10531	10506	DNa10	DNxn003	5	R	xn	MTD-II			FBbt_00047581	SS01070-20140623_33_D1-f	https://s3.amazonaws.com/janelia-flylight-imagery/Descending+Neurons+2018/SS01070/SS01070-20140623_33_D1-f-20x-ventral_nerve_cord-Split_GAL4-multichannel_mip.png
865	11327	11071	aSP22	DNxn004	4	R	xn	DMT			FBbt_00051201	VT043669-20191115_65_K4-m	https://s3.amazonaws.com/janelia-flylight-imagery/Gen1+MCFO/VT043669/VT043669-20191115_65_K4-m-40x-vnc-GAL4-JRC2018_VNC_Unisex-aligned_stack.png
866	11071	11071	aSP22	DNxn004	4	L	xn	DMT			FBbt_00051201	VT043669-20191115_65_K4-m	https://s3.amazonaws.com/janelia-flylight-imagery/Gen1+MCFO/VT043669/VT043669-20191115_65_K4-m-40x-vnc-GAL4-JRC2018_VNC_Unisex-aligned_stack.png
867	12431	12020	DNb01	DNxn005	4	L	xn	MTD-I			FBbt_00047582	SS02383-20141216_31_E3-f	https://s3.amazonaws.com/janelia-flylight-imagery/Descending+Neurons+2018/SS02383/SS02383-20141216_31_E3-f-20x-ventral_nerve_cord-Split_GAL4-multichannel_mip.png
868	12020	12020	DNb01	DNxn005	4	R	xn	MTD-I			FBbt_00047582	SS02383-20141216_31_E3-f	https://s3.amazonaws.com/janelia-flylight-imagery/Descending+Neurons+2018/SS02383/SS02383-20141216_31_E3-f-20x-ventral_nerve_cord-Split_GAL4-multichannel_mip.png
869	14939	14939	DNxn006	DNxn006	3	L	xn	MTD-I		Stürner, Brooks et al., 2024	FBbt_00047585	R10E06-20181221_63_B1-f	https://s3.amazonaws.com/janelia-flylight-imagery/Gen1+MCFO/R10E06/R10E06-20181221_63_B1-f-40x-vnc-GAL4-JRC2018_VNC_Unisex-aligned_stack.png
870	15257	14939	DNxn006	DNxn006	3	R	xn	MTD-I		Stürner, Brooks et al., 2024	FBbt_00047585	R10E06-20181221_63_B1-f	https://s3.amazonaws.com/janelia-flylight-imagery/Gen1+MCFO/R10E06/R10E06-20181221_63_B1-f-40x-vnc-GAL4-JRC2018_VNC_Unisex-aligned_stack.png
871	12973	12973	DNxn007	DNxn007	3	L	xn	MTD-I		Stürner, Brooks et al., 2024	FBbt_00047585	R10E06-20181221_63_B1-f	https://s3.amazonaws.com/janelia-flylight-imagery/Gen1+MCFO/R10E06/R10E06-20181221_63_B1-f-40x-vnc-GAL4-JRC2018_VNC_Unisex-aligned_stack.png
872	13405	12973	DNxn007	DNxn007	3	R	xn	MTD-I		Stürner, Brooks et al., 2024	FBbt_00047585	R10E06-20181221_63_B1-f	https://s3.amazonaws.com/janelia-flylight-imagery/Gen1+MCFO/R10E06/R10E06-20181221_63_B1-f-40x-vnc-GAL4-JRC2018_VNC_Unisex-aligned_stack.png
873	12304	12167	DNb09	DNxn008	5	R	xn	MTD-I		Namiki et al., 2018, note that DNb01 described in this paper constists of two types we named the type in line SS02542 DNb09		SS02542-20141231_33_C2-f	https://s3.amazonaws.com/janelia-flylight-imagery/Descending+Neurons+2018/SS02542/SS02542-20141231_33_C2-f-20x-ventral_nerve_cord-Split_GAL4-multichannel_mip.png
874	12167	12167	DNb09	DNxn008	5	L	xn	MTD-I		Namiki et al., 2018, note that DNb01 described in this paper constists of two types we named the type in line SS02542 DNb09		SS02542-20141231_33_C2-f	https://s3.amazonaws.com/janelia-flylight-imagery/Descending+Neurons+2018/SS02542/SS02542-20141231_33_C2-f-20x-ventral_nerve_cord-Split_GAL4-multichannel_mip.png
875	10307	10307	DNb05	DNxn009	4	L	xn	DMT	thoracic relay interneuron, AMMC-Di7	Stocker et al., 1990; Matsuo et al., 2016	FBbt_00047586, FBbt_00047932, FBbt_00111492, FBbt_00003996	SS01051-20140819_33_A3-f	https://s3.amazonaws.com/janelia-flylight-imagery/Descending+Neurons+2018/SS01051/SS01051-20140819_33_A3-f-20x-ventral_nerve_cord-Split_GAL4-multichannel_mip.png
876	10315	10307	DNb05	DNxn009	4	R	xn	DMT	thoracic relay interneuron, AMMC-Di7	Stocker et al., 1990; Matsuo et al., 2016	FBbt_00047586, FBbt_00047932, FBbt_00111492, FBbt_00003996	SS01051-20140819_33_A3-f	https://s3.amazonaws.com/janelia-flylight-imagery/Descending+Neurons+2018/SS01051/SS01051-20140819_33_A3-f-20x-ventral_nerve_cord-Split_GAL4-multichannel_mip.png
877	13916	13916	DNc01	DNxn010	3	R	xn	DLT			FBbt_00047588	SS04161-20151028_31_E1-f	https://s3.amazonaws.com/janelia-flylight-imagery/Descending+Neurons+2018/SS04161/SS04161-20151028_31_E1-f-20x-ventral_nerve_cord-Split_GAL4-multichannel_mip.png
878	14677	13916	DNc01	DNxn010	3	L	xn	DLT			FBbt_00047588	SS04161-20151028_31_E1-f	https://s3.amazonaws.com/janelia-flylight-imagery/Descending+Neurons+2018/SS04161/SS04161-20151028_31_E1-f-20x-ventral_nerve_cord-Split_GAL4-multichannel_mip.png
879	16554	15026	DNc02	DNxn011	4	R	xn	DLT			FBbt_00047589	SS02395-20150407_32_F2-f	https://s3.amazonaws.com/janelia-flylight-imagery/Descending+Neurons+2018/SS02395/SS02395-20150407_32_F2-f-20x-brain-Split_GAL4-multichannel_mip.png
880	15026	15026	DNc02	DNxn011	4	L	xn	DLT			FBbt_00047589	SS02395-20150407_32_F2-f	https://s3.amazonaws.com/janelia-flylight-imagery/Descending+Neurons+2018/SS02395/SS02395-20150407_32_F2-f-20x-brain-Split_GAL4-multichannel_mip.png
881	10410	10410	DNd03	DNxn012	5	L	xn	DLT	OA-VL2	Busch et al., 2009	FBbt_00047592, FBbt_00110166	R16F08-20181127_64_A1-f	https://s3.amazonaws.com/janelia-flylight-imagery/Gen1+MCFO/R16F08/R16F08-20181127_64_A1-f-40x-vnc-GAL4-JRC2018_VNC_Unisex-aligned_stack.png	green channel neurons
882	10491	10410	DNd03	DNxn012	5	R	xn	DLT	OA-VL2	Busch et al., 2009	FBbt_00047592, FBbt_00110166	R16F08-20181127_64_A1-f	https://s3.amazonaws.com/janelia-flylight-imagery/Gen1+MCFO/R16F08/R16F08-20181127_64_A1-f-40x-vnc-GAL4-JRC2018_VNC_Unisex-aligned_stack.png	green channel neurons
883	28224	23573	DNg07	DNxn013	4	R	xn	ITD	AMMC-VNC PN, aPN(desc) neuron	Matsuo et al., 2016; Vaughan et al., 2014	FBbt_00047599, FBbt_00110631	SS02554-20150218_31_G1-f	https://s3.amazonaws.com/janelia-flylight-imagery/Descending+Neurons+2018/SS02554/SS02554-20150218_31_G1-f-20x-ventral_nerve_cord-Split_GAL4-multichannel_mip.png
884	30809	23573	DNg07	DNxn013	4	R	xn	ITD	AMMC-VNC PN, aPN(desc) neuron	Matsuo et al., 2016; Vaughan et al., 2014	FBbt_00047599, FBbt_00110631	SS02554-20150218_31_G1-f	https://s3.amazonaws.com/janelia-flylight-imagery/Descending+Neurons+2018/SS02554/SS02554-20150218_31_G1-f-20x-ventral_nerve_cord-Split_GAL4-multichannel_mip.png
885	41239	23573	DNg07	DNxn013	4	R	xn	ITD	AMMC-VNC PN, aPN(desc) neuron	Matsuo et al., 2016; Vaughan et al., 2014	FBbt_00047599, FBbt_00110631	SS02554-20150218_31_G1-f	https://s3.amazonaws.com/janelia-flylight-imagery/Descending+Neurons+2018/SS02554/SS02554-20150218_31_G1-f-20x-ventral_nerve_cord-Split_GAL4-multichannel_mip.png
886	35897	23573	DNg07	DNxn013	4	R	xn	ITD	AMMC-VNC PN, aPN(desc) neuron	Matsuo et al., 2016; Vaughan et al., 2014	FBbt_00047599, FBbt_00110631	SS02554-20150218_31_G1-f	https://s3.amazonaws.com/janelia-flylight-imagery/Descending+Neurons+2018/SS02554/SS02554-20150218_31_G1-f-20x-ventral_nerve_cord-Split_GAL4-multichannel_mip.png
887	23580	23573	DNg07	DNxn013	4	R	xn	ITD	AMMC-VNC PN, aPN(desc) neuron	Matsuo et al., 2016; Vaughan et al., 2014	FBbt_00047599, FBbt_00110631	SS02554-20150218_31_G1-f	https://s3.amazonaws.com/janelia-flylight-imagery/Descending+Neurons+2018/SS02554/SS02554-20150218_31_G1-f-20x-ventral_nerve_cord-Split_GAL4-multichannel_mip.png
888	26039	23573	DNg07	DNxn013	4	R	xn	ITD	AMMC-VNC PN, aPN(desc) neuron	Matsuo et al., 2016; Vaughan et al., 2014	FBbt_00047599, FBbt_00110631	SS02554-20150218_31_G1-f	https://s3.amazonaws.com/janelia-flylight-imagery/Descending+Neurons+2018/SS02554/SS02554-20150218_31_G1-f-20x-ventral_nerve_cord-Split_GAL4-multichannel_mip.png
889	29902	23573	DNg07	DNxn013	4	L	xn	ITD	AMMC-VNC PN, aPN(desc) neuron	Matsuo et al., 2016; Vaughan et al., 2014	FBbt_00047599, FBbt_00110631	SS02554-20150218_31_G1-f	https://s3.amazonaws.com/janelia-flylight-imagery/Descending+Neurons+2018/SS02554/SS02554-20150218_31_G1-f-20x-ventral_nerve_cord-Split_GAL4-multichannel_mip.png
890	23573	23573	DNg07	DNxn013	4	L	xn	ITD	AMMC-VNC PN, aPN(desc) neuron	Matsuo et al., 2016; Vaughan et al., 2014	FBbt_00047599, FBbt_00110631	SS02554-20150218_31_G1-f	https://s3.amazonaws.com/janelia-flylight-imagery/Descending+Neurons+2018/SS02554/SS02554-20150218_31_G1-f-20x-ventral_nerve_cord-Split_GAL4-multichannel_mip.png
891	25694	23573	DNg07	DNxn013	4	L	xn	ITD	AMMC-VNC PN, aPN(desc) neuron	Matsuo et al., 2016; Vaughan et al., 2014	FBbt_00047599, FBbt_00110631	SS02554-20150218_31_G1-f	https://s3.amazonaws.com/janelia-flylight-imagery/Descending+Neurons+2018/SS02554/SS02554-20150218_31_G1-f-20x-ventral_nerve_cord-Split_GAL4-multichannel_mip.png
892	28572	23573	DNg07	DNxn013	4	L	xn	ITD	AMMC-VNC PN, aPN(desc) neuron	Matsuo et al., 2016; Vaughan et al., 2014	FBbt_00047599, FBbt_00110631	SS02554-20150218_31_G1-f	https://s3.amazonaws.com/janelia-flylight-imagery/Descending+Neurons+2018/SS02554/SS02554-20150218_31_G1-f-20x-ventral_nerve_cord-Split_GAL4-multichannel_mip.png
893	44001	23573	DNg07	DNxn013	4	L	xn	ITD	AMMC-VNC PN, aPN(desc) neuron	Matsuo et al., 2016; Vaughan et al., 2014	FBbt_00047599, FBbt_00110631	SS02554-20150218_31_G1-f	https://s3.amazonaws.com/janelia-flylight-imagery/Descending+Neurons+2018/SS02554/SS02554-20150218_31_G1-f-20x-ventral_nerve_cord-Split_GAL4-multichannel_mip.png
894	36930	23573	DNg07	DNxn013	4	L	xn	ITD	AMMC-VNC PN, aPN(desc) neuron	Matsuo et al., 2016; Vaughan et al., 2014	FBbt_00047599, FBbt_00110631	SS02554-20150218_31_G1-f	https://s3.amazonaws.com/janelia-flylight-imagery/Descending+Neurons+2018/SS02554/SS02554-20150218_31_G1-f-20x-ventral_nerve_cord-Split_GAL4-multichannel_mip.png
895	23849	23573	DNg07	DNxn013	4	L	xn	ITD	AMMC-VNC PN, aPN(desc) neuron	Matsuo et al., 2016; Vaughan et al., 2014	FBbt_00047599, FBbt_00110631	SS02554-20150218_31_G1-f	https://s3.amazonaws.com/janelia-flylight-imagery/Descending+Neurons+2018/SS02554/SS02554-20150218_31_G1-f-20x-ventral_nerve_cord-Split_GAL4-multichannel_mip.png
896	24965	23026	DNg11	DNxn014	4	L	xn	ITD			FBbt_00047603	SS02555-20150218_31_H3-f	https://s3.amazonaws.com/janelia-flylight-imagery/Descending+Neurons+2018/SS02555/SS02555-20150218_31_H3-f-20x-ventral_nerve_cord-Split_GAL4-multichannel_mip.png
897	23688	23026	DNg11	DNxn014	4	L	xn	ITD			FBbt_00047603	SS02555-20150218_31_H3-f	https://s3.amazonaws.com/janelia-flylight-imagery/Descending+Neurons+2018/SS02555/SS02555-20150218_31_H3-f-20x-ventral_nerve_cord-Split_GAL4-multichannel_mip.png
898	24332	23026	DNg11	DNxn014	4	R	xn	ITD			FBbt_00047603	SS02555-20150218_31_H3-f	https://s3.amazonaws.com/janelia-flylight-imagery/Descending+Neurons+2018/SS02555/SS02555-20150218_31_H3-f-20x-ventral_nerve_cord-Split_GAL4-multichannel_mip.png
899	26991	23026	DNg11	DNxn014	4	R	xn	ITD			FBbt_00047603	SS02555-20150218_31_H3-f	https://s3.amazonaws.com/janelia-flylight-imagery/Descending+Neurons+2018/SS02555/SS02555-20150218_31_H3-f-20x-ventral_nerve_cord-Split_GAL4-multichannel_mip.png
900	23026	23026	DNg11	DNxn014	4	R	xn	ITD			FBbt_00047603	SS02555-20150218_31_H3-f	https://s3.amazonaws.com/janelia-flylight-imagery/Descending+Neurons+2018/SS02555/SS02555-20150218_31_H3-f-20x-ventral_nerve_cord-Split_GAL4-multichannel_mip.png
901	26209	23026	DNg11	DNxn014	4	L	xn	ITD			FBbt_00047603	SS02555-20150218_31_H3-f	https://s3.amazonaws.com/janelia-flylight-imagery/Descending+Neurons+2018/SS02555/SS02555-20150218_31_H3-f-20x-ventral_nerve_cord-Split_GAL4-multichannel_mip.png
902	10101	10101	DNg15	DNxn015	5	R	xn	DMT	AMMC-Db5, nagini	Matsuo et al., 2016; Sterne et al., 2021	FBbt_00051918, FBbt_00047607, FBbt_00111500	SS02377-20141216_31_C3-f	https://s3.amazonaws.com/janelia-flylight-imagery/Descending+Neurons+2018/SS02377/SS02377-20141216_31_C3-f-20x-ventral_nerve_cord-Split_GAL4-multichannel_mip.png
903	10121	10101	DNg15	DNxn015	5	L	xn	DMT	AMMC-Db5, nagini	Matsuo et al., 2016; Sterne et al., 2021	FBbt_00051918, FBbt_00047607, FBbt_00111500	SS02377-20141216_31_C3-f	https://s3.amazonaws.com/janelia-flylight-imagery/Descending+Neurons+2018/SS02377/SS02377-20141216_31_C3-f-20x-ventral_nerve_cord-Split_GAL4-multichannel_mip.png
904	14903	14903	DNg17	DNxn016	4	R	xn	DLT			FBbt_00047609	SS00898-20141209_31_B2-f	https://s3.amazonaws.com/janelia-flylight-imagery/Descending+Neurons+2018/SS00898/SS00898-20141209_31_B2-f-20x-ventral_nerve_cord-Split_GAL4-multichannel_mip.png
905	15249	14903	DNg17	DNxn016	4	L	xn	DLT			FBbt_00047609	SS00898-20141209_31_B2-f	https://s3.amazonaws.com/janelia-flylight-imagery/Descending+Neurons+2018/SS00898/SS00898-20141209_31_B2-f-20x-ventral_nerve_cord-Split_GAL4-multichannel_mip.png
906	18599	18351	DNg20	DNxn017	4	L	xn	VTV			FBbt_00047612	VT007182-20150220_19_A2-f	https://s3.amazonaws.com/janelia-flylight-imagery/Annotator+Gen1+MCFO/VT007182/VT007182-20150220_19_A2-f-20x-ventral_nerve_cord-GAL4-JRC2018_VNC_Unisex-aligned_stack.png
907	18351	18351	DNg20	DNxn017	4	R	xn	VTV			FBbt_00047612	VT007182-20150220_19_A2-f	https://s3.amazonaws.com/janelia-flylight-imagery/Annotator+Gen1+MCFO/VT007182/VT007182-20150220_19_A2-f-20x-ventral_nerve_cord-GAL4-JRC2018_VNC_Unisex-aligned_stack.png
908	17782	17782	DNg23	DNxn018	4	L	xn	DLV			FBbt_00047615	SS02257-20141031_20_B6-f	https://s3.amazonaws.com/janelia-flylight-imagery/Cheong,+Eichler,+Stuerner+2023/SS02257/SS02257-20141031_20_B6-f-20x-ventral_nerve_cord-Split_GAL4-multichannel_mip.png
909	18856	17782	DNg23	DNxn018	4	R	xn	DLV			FBbt_00047615	SS02257-20141031_20_B6-f	https://s3.amazonaws.com/janelia-flylight-imagery/Cheong,+Eichler,+Stuerner+2023/SS02257/SS02257-20141031_20_B6-f-20x-ventral_nerve_cord-Split_GAL4-multichannel_mip.png
910	15090	15090	DNg24	DNxn019	5	L	xn	VTV	AMMC-Db7	Matsuo et al., 2016	FBbt_00047616, FBbt_00111502	R21F01-20190115_63_D3-f	https://s3.amazonaws.com/janelia-flylight-imagery/Gen1+MCFO/R21F01/R21F01-20190115_63_D3-f-40x-vnc-GAL4-JRC2018_VNC_Unisex-aligned_stack.png	red channel neuron
911	15162	15090	DNg24	DNxn019	5	R	xn	VTV	AMMC-Db7	Matsuo et al., 2016	FBbt_00047616, FBbt_00111502	R21F01-20190115_63_D3-f	https://s3.amazonaws.com/janelia-flylight-imagery/Gen1+MCFO/R21F01/R21F01-20190115_63_D3-f-40x-vnc-GAL4-JRC2018_VNC_Unisex-aligned_stack.png	red channel neuron
912	16760	16760	DNg26	DNxn020	4	L	xn	DLT			FBbt_00047618	SS01061-20140623_32_E1-f	https://s3.amazonaws.com/janelia-flylight-imagery/Descending+Neurons+2018/SS01061/SS01061-20140623_32_E1-f-20x-ventral_nerve_cord-Split_GAL4-multichannel_mip.png
913	18113	16760	DNg26	DNxn020	4	R	xn	DLT			FBbt_00047618	SS01061-20140623_32_E1-f	https://s3.amazonaws.com/janelia-flylight-imagery/Descending+Neurons+2018/SS01061/SS01061-20140623_32_E1-f-20x-ventral_nerve_cord-Split_GAL4-multichannel_mip.png
914	16350	16350	DNg26	DNxn021	4	R	xn	DLT			FBbt_00047618	SS01061-20140623_32_E1-f	https://s3.amazonaws.com/janelia-flylight-imagery/Descending+Neurons+2018/SS01061/SS01061-20140623_32_E1-f-20x-ventral_nerve_cord-Split_GAL4-multichannel_mip.png
915	16476	16350	DNg26	DNxn021	4	L	xn	DLT			FBbt_00047618	SS01061-20140623_32_E1-f	https://s3.amazonaws.com/janelia-flylight-imagery/Descending+Neurons+2018/SS01061/SS01061-20140623_32_E1-f-20x-ventral_nerve_cord-Split_GAL4-multichannel_mip.png
916	11548	11548	DNg29	DNxn022	3	L	xn	DLV			FBbt_00047621	SS04159-20151028_31_C2-f	https://s3.amazonaws.com/janelia-flylight-imagery/Descending+Neurons+2018/SS04159/SS04159-20151028_31_C2-f-20x-ventral_nerve_cord-Split_GAL4-multichannel_mip.png
917	11622	11548	DNg29	DNxn022	3	R	xn	DLV			FBbt_00047621	SS04159-20151028_31_C2-f	https://s3.amazonaws.com/janelia-flylight-imagery/Descending+Neurons+2018/SS04159/SS04159-20151028_31_C2-f-20x-ventral_nerve_cord-Split_GAL4-multichannel_mip.png
918	13326	13326	DNg30	DNxn023	4	L	xn	DLV			FBbt_00047622	SS02378-20141216_32_H1-f	https://s3.amazonaws.com/janelia-flylight-imagery/Descending+Neurons+2018/SS02378/SS02378-20141216_32_H1-f-20x-ventral_nerve_cord-Split_GAL4-multichannel_mip.png
919	13481	13326	DNg30	DNxn023	4	R	xn	DLV			FBbt_00047622	SS02378-20141216_32_H1-f	https://s3.amazonaws.com/janelia-flylight-imagery/Descending+Neurons+2018/SS02378/SS02378-20141216_32_H1-f-20x-ventral_nerve_cord-Split_GAL4-multichannel_mip.png
920	14244	14244	DNg22	DNxn024	4	R	xn	MDA			FBbt_00047614	SS03500-20211026_32_B3-f	https://s3.amazonaws.com/janelia-flylight-imagery/Namiki+2021/SS03500/SS03500-20211026_32_B3-f-20x-ventral_nerve_cord-Split_GAL4-multichannel_mip.png
921	14814	14244	DNg22	DNxn024	4	L	xn	MDA			FBbt_00047614	SS03500-20211026_32_B3-f	https://s3.amazonaws.com/janelia-flylight-imagery/Namiki+2021/SS03500/SS03500-20211026_32_B3-f-20x-ventral_nerve_cord-Split_GAL4-multichannel_mip.png
922	14847	14847	DNg33	DNxn025	4	L	xn	MDA			FBbt_00047625	R11G09-20160513_26_A3-f	https://s3.amazonaws.com/janelia-flylight-imagery/Annotator+Gen1+MCFO/R11G09/R11G09-20160513_26_A3-f-20x-ventral_nerve_cord-GAL4-JRC2018_VNC_Unisex-aligned_stack.png
923	15909	14847	DNg33	DNxn025	4	L	xn	MDA			FBbt_00047625	R11G09-20160513_26_A3-f	https://s3.amazonaws.com/janelia-flylight-imagery/Annotator+Gen1+MCFO/R11G09/R11G09-20160513_26_A3-f-20x-ventral_nerve_cord-GAL4-JRC2018_VNC_Unisex-aligned_stack.png
924	11588	11588	DNp05	DNxn026	4	R	xn	MTD-I	AMMC-Db2	Matsuo et al., 2016	FBbt_00047638, FBbt_00111494	R79D11-20181109_65_D2-f	https://s3.amazonaws.com/janelia-flylight-imagery/Gen1+MCFO/R79D11/R79D11-20181109_65_D2-f-40x-vnc-GAL4-JRC2018_VNC_Unisex-aligned_stack.png
925	11974	11588	DNp05	DNxn026	4	L	xn	MTD-I	AMMC-Db2	Matsuo et al., 2016	FBbt_00047638, FBbt_00111494	R79D11-20181109_65_D2-f	https://s3.amazonaws.com/janelia-flylight-imagery/Gen1+MCFO/R79D11/R79D11-20181109_65_D2-f-40x-vnc-GAL4-JRC2018_VNC_Unisex-aligned_stack.png
926	11150	11150	DNp07	DNxn027	5	R	xn	MTD-I			FBbt_00047640	SS02276-20141209_32_C4-f	https://s3.amazonaws.com/janelia-flylight-imagery/Descending+Neurons+2018/SS02276/SS02276-20141209_32_C4-f-20x-ventral_nerve_cord-Split_GAL4-multichannel_mip.png
927	11228	11150	DNp07	DNxn027	5	L	xn	MTD-I			FBbt_00047640	SS02276-20141209_32_C4-f	https://s3.amazonaws.com/janelia-flylight-imagery/Descending+Neurons+2018/SS02276/SS02276-20141209_32_C4-f-20x-ventral_nerve_cord-Split_GAL4-multichannel_mip.png
928	12827	12707	DNp08	DNxn028	5	R	xn	DMT			FBbt_00047641	R89A03-20190904_63_C2-f	https://s3.amazonaws.com/janelia-flylight-imagery/Gen1+MCFO/R89A03/R89A03-20190904_63_C2-f-40x-vnc-GAL4-JRC2018_VNC_Unisex-aligned_stack.png
929	12707	12707	DNp08	DNxn028	5	L	xn	DMT			FBbt_00047641	R89A03-20190904_63_C2-f	https://s3.amazonaws.com/janelia-flylight-imagery/Gen1+MCFO/R89A03/R89A03-20190904_63_C2-f-40x-vnc-GAL4-JRC2018_VNC_Unisex-aligned_stack.png
930	10122	10113	DNp11	DNxn029	5	R	xn	MTD-I	AMMC-Db3	Matsuo et al., 2016	FBbt_00047644, FBbt_00111495	SS02891-20150218_31_F1-f	https://s3.amazonaws.com/janelia-flylight-imagery/Descending+Neurons+2018/SS02891/SS02891-20150218_31_F1-f-20x-ventral_nerve_cord-Split_GAL4-multichannel_mip.png
931	10113	10113	DNp11	DNxn029	5	L	xn	MTD-I	AMMC-Db3	Matsuo et al., 2016	FBbt_00047644, FBbt_00111495	SS02891-20150218_31_F1-f	https://s3.amazonaws.com/janelia-flylight-imagery/Descending+Neurons+2018/SS02891/SS02891-20150218_31_F1-f-20x-ventral_nerve_cord-Split_GAL4-multichannel_mip.png
932	11413	11413	DNp12	DNxn030	3	R	xn	DLV			FBbt_00047645	R47E06-20150625_20_A4-f	https://s3.amazonaws.com/janelia-flylight-imagery/Annotator+Gen1+MCFO/R47E06/R47E06-20150625_20_A4-f-20x-ventral_nerve_cord-GAL4-JRC2018_VNC_Unisex-aligned_stack.png
933	11437	11413	DNp12	DNxn030	3	L	xn	DLV			FBbt_00047645	R47E06-20150625_20_A4-f	https://s3.amazonaws.com/janelia-flylight-imagery/Annotator+Gen1+MCFO/R47E06/R47E06-20150625_20_A4-f-20x-ventral_nerve_cord-GAL4-JRC2018_VNC_Unisex-aligned_stack.png
934	10819	10819	DNp13	DNxn031	4	L	xn	MTD-I			FBbt_00047646, FBbt_00049941	SS61090-20190214_31_B4-m	https://s3.amazonaws.com/janelia-flylight-imagery/DNp13+2020/SS61090/SS61090-20190214_31_B4-m-20x-ventral_nerve_cord-Split_GAL4-multichannel_mip.png	sexually dimorphic, for female see https://s3.amazonaws.com/janelia-flylight-imagery/DNp13+2020/SS61090/SS61090-20190214_31_B1-f-20x-ventral_nerve_cord-Split_GAL4-multichannel_mip.png
935	10962	10819	DNp13	DNxn031	4	R	xn	MTD-I			FBbt_00047646, FBbt_00049941	SS61090-20190214_31_B4-m	https://s3.amazonaws.com/janelia-flylight-imagery/DNp13+2020/SS61090/SS61090-20190214_31_B4-m-20x-ventral_nerve_cord-Split_GAL4-multichannel_mip.png	sexually dimorphic, for female see https://s3.amazonaws.com/janelia-flylight-imagery/DNp13+2020/SS61090/SS61090-20190214_31_B1-f-20x-ventral_nerve_cord-Split_GAL4-multichannel_mip.png
936	12623	12623	DNp14	DNxn032	3	L	xn	ITD			FBbt_00047647	R10C06-20191022_62_K2-m	https://s3.amazonaws.com/janelia-flylight-imagery/Gen1+MCFO/R10C06/R10C06-20191022_62_K2-m-40x-vnc-GAL4-JRC2018_VNC_Unisex-aligned_stack.png
937	13012	12623	DNp14	DNxn032	3	R	xn	ITD			FBbt_00047647	R10C06-20191022_62_K2-m	https://s3.amazonaws.com/janelia-flylight-imagery/Gen1+MCFO/R10C06/R10C06-20191022_62_K2-m-40x-vnc-GAL4-JRC2018_VNC_Unisex-aligned_stack.png
938	10012	10012	DNp18	DNxn033	5	R	xn	MTD-I	AMMC-Di3	Matsuo et al., 2016	FBbt_00047651, FBbt_00111488	SS02392-20141231_33_I1-f	https://s3.amazonaws.com/janelia-flylight-imagery/Descending+Neurons+2018/SS02392/SS02392-20141231_33_I1-f-20x-ventral_nerve_cord-Split_GAL4-multichannel_mip.png
939	10021	10012	DNp18	DNxn033	5	L	xn	MTD-I	AMMC-Di3	Matsuo et al., 2016	FBbt_00047651, FBbt_00111488	SS02392-20141231_33_I1-f	https://s3.amazonaws.com/janelia-flylight-imagery/Descending+Neurons+2018/SS02392/SS02392-20141231_33_I1-f-20x-ventral_nerve_cord-Split_GAL4-multichannel_mip.png
940	11684	11684	DNp19	DNxn034	3	R	xn	MTD-I			FBbt_00047652	SS01592-20140821_19_C4-f	https://s3.amazonaws.com/janelia-flylight-imagery/Cheong,+Eichler,+Stuerner+2023/SS01592/SS01592-20140821_19_C4-f-20x-ventral_nerve_cord-Split_GAL4-multichannel_mip.png
941	11718	11684	DNp19	DNxn034	3	L	xn	MTD-I			FBbt_00047652	SS01592-20140821_19_C4-f	https://s3.amazonaws.com/janelia-flylight-imagery/Cheong,+Eichler,+Stuerner+2023/SS01592/SS01592-20140821_19_C4-f-20x-ventral_nerve_cord-Split_GAL4-multichannel_mip.png
942	10023	10023	DNp20	DNxn035	5	R	xn	none			FBbt_00047653	SS00729-20140624_33_A4-f	https://s3.amazonaws.com/janelia-flylight-imagery/Descending+Neurons+2018/SS00729/SS00729-20140624_33_A4-f-20x-ventral_nerve_cord-Split_GAL4-multichannel_mip.png
943	10813	10023	DNp20	DNxn035	5	L	xn	none			FBbt_00047653	SS00729-20140624_33_A4-f	https://s3.amazonaws.com/janelia-flylight-imagery/Descending+Neurons+2018/SS00729/SS00729-20140624_33_A4-f-20x-ventral_nerve_cord-Split_GAL4-multichannel_mip.png
944	14409	13688	DNp21	DNxn036	4	L	xn	ITD			FBbt_00047654	SS02609-20150320_19_C3-f	https://s3.amazonaws.com/janelia-flylight-imagery/Cheong,+Eichler,+Stuerner+2023/SS02609/SS02609-20150320_19_C3-f-20x-ventral_nerve_cord-Split_GAL4-multichannel_mip.png
945	13688	13688	DNp21	DNxn036	4	R	xn	MTD-I			FBbt_00047654	SS02609-20150320_19_C3-f	https://s3.amazonaws.com/janelia-flylight-imagery/Cheong,+Eichler,+Stuerner+2023/SS02609/SS02609-20150320_19_C3-f-20x-ventral_nerve_cord-Split_GAL4-multichannel_mip.png
946	27125	27125	DNp23	DNxn037	4	R	xn	DLV			FBbt_00047656	R58F03-20190820_66_I3-m	https://s3.amazonaws.com/janelia-flylight-imagery/Gen1+MCFO/R58F03/R58F03-20190820_66_I3-m-40x-vnc-GAL4-JRC2018_VNC_Unisex-aligned_stack.png
947	27279	27125	DNp23	DNxn037	4	L	xn	DLV			FBbt_00047656	R58F03-20190820_66_I3-m	https://s3.amazonaws.com/janelia-flylight-imagery/Gen1+MCFO/R58F03/R58F03-20190820_66_I3-m-40x-vnc-GAL4-JRC2018_VNC_Unisex-aligned_stack.png
948	19452	19414	DNp24	DNxn038	4	R	xn	MDA			FBbt_00047657	SS00732-20140624_33_D2-f	https://s3.amazonaws.com/janelia-flylight-imagery/Descending+Neurons+2018/SS00732/SS00732-20140624_33_D2-f-20x-ventral_nerve_cord-Split_GAL4-multichannel_mip.png
949	19414	19414	DNp24	DNxn038	4	L	xn	MDA			FBbt_00047657	SS00732-20140624_33_D2-f	https://s3.amazonaws.com/janelia-flylight-imagery/Descending+Neurons+2018/SS00732/SS00732-20140624_33_D2-f-20x-ventral_nerve_cord-Split_GAL4-multichannel_mip.png
950	28538	28538	DNp25	DNxn039	3	R	xn	MDA			FBbt_00047658	SS01052-20140623_31_F3-f	https://s3.amazonaws.com/janelia-flylight-imagery/Descending+Neurons+2018/SS01052/SS01052-20140623_31_F3-f-20x-ventral_nerve_cord-Split_GAL4-multichannel_mip.png
951	53591964492	28538	DNp25	DNxn039	3	L	xn	MDA			FBbt_00047658	SS01052-20140623_31_F3-f	https://s3.amazonaws.com/janelia-flylight-imagery/Descending+Neurons+2018/SS01052/SS01052-20140623_31_F3-f-20x-ventral_nerve_cord-Split_GAL4-multichannel_mip.png
952	11938	10681	DNp26	DNxn040	5	R	xn	MTD-I			FBbt_00047659	SS01553-20140718_32_E1-f	https://s3.amazonaws.com/janelia-flylight-imagery/Descending+Neurons+2018/SS01553/SS01553-20140718_32_E1-f-20x-ventral_nerve_cord-Split_GAL4-multichannel_mip.png
953	10681	10681	DNp26	DNxn040	5	L	xn	MTD-I			FBbt_00047659	SS01553-20140718_32_E1-f	https://s3.amazonaws.com/janelia-flylight-imagery/Descending+Neurons+2018/SS01553/SS01553-20140718_32_E1-f-20x-ventral_nerve_cord-Split_GAL4-multichannel_mip.png
954	14557	14557	DNp27	DNxn041	4	R	xn	DLV			FBbt_00047660	SS00923-20150209_32_A3-f	https://s3.amazonaws.com/janelia-flylight-imagery/Descending+Neurons+2018/SS00923/SS00923-20150209_32_A3-f-20x-ventral_nerve_cord-Split_GAL4-multichannel_mip.png	branches variable
955	15272	14557	DNp27	DNxn041	4	L	xn	DLV			FBbt_00047660	SS00923-20150209_32_A3-f	https://s3.amazonaws.com/janelia-flylight-imagery/Descending+Neurons+2018/SS00923/SS00923-20150209_32_A3-f-20x-ventral_nerve_cord-Split_GAL4-multichannel_mip.png	branches variable
956	13085	12974	DNp28	DNxn042	5	L	xn	MTD-I			FBbt_00047661	SS01589-20140819_32_C1-f	https://s3.amazonaws.com/janelia-flylight-imagery/Descending+Neurons+2018/SS01589/SS01589-20140819_32_C1-f-20x-ventral_nerve_cord-Split_GAL4-multichannel_mip.png
957	12974	12974	DNp28	DNxn042	5	R	xn	MTD-I			FBbt_00047661	SS01589-20140819_32_C1-f	https://s3.amazonaws.com/janelia-flylight-imagery/Descending+Neurons+2018/SS01589/SS01589-20140819_32_C1-f-20x-ventral_nerve_cord-Split_GAL4-multichannel_mip.png
958	18424	18388	DNp29	DNxn043	4	R	xn	VTV	NPFP1	Shao et al., 2017	FBbt_00047662, FBbt_00048120	R10H10-20180828_61_J4-f	https://s3.amazonaws.com/janelia-flylight-imagery/Gen1+MCFO/R10H10/R10H10-20180828_61_J4-f-40x-vnc-GAL4-JRC2018_VNC_Unisex-aligned_stack.png
959	18388	18388	DNp29	DNxn043	4	L	xn	VTV	NPFP1	Shao et al., 2017	FBbt_00047662, FBbt_00048120	R10H10-20180828_61_J4-f	https://s3.amazonaws.com/janelia-flylight-imagery/Gen1+MCFO/R10H10/R10H10-20180828_61_J4-f-40x-vnc-GAL4-JRC2018_VNC_Unisex-aligned_stack.png
960	17883	17211	DNp30	DNxn044	4	R	xn	MTD-I			FBbt_00047663	SS01581-20140815_31_H3-f	https://s3.amazonaws.com/janelia-flylight-imagery/Descending+Neurons+2018/SS01581/SS01581-20140815_31_H3-f-20x-ventral_nerve_cord-Split_GAL4-multichannel_mip.png	branches variable
961	17211	17211	DNp30	DNxn044	4	L	xn	MTD-I			FBbt_00047663	SS01581-20140815_31_H3-f	https://s3.amazonaws.com/janelia-flylight-imagery/Descending+Neurons+2018/SS01581/SS01581-20140815_31_H3-f-20x-ventral_nerve_cord-Split_GAL4-multichannel_mip.png	branches variable
962	14948	14948	DNp35	DNxn045	5	R	xn	DLV			FBbt_00047668	VT058704-20160527_22_C2-f	https://s3.amazonaws.com/janelia-flylight-imagery/Annotator+Gen1+MCFO/VT058704/VT058704-20160527_22_C2-f-20x-ventral_nerve_cord-GAL4-JRC2018_VNC_Unisex-aligned_stack.png
963	15511	14948	DNp35	DNxn045	5	L	xn	DLV			FBbt_00047668	VT058704-20160527_22_C2-f	https://s3.amazonaws.com/janelia-flylight-imagery/Annotator+Gen1+MCFO/VT058704/VT058704-20160527_22_C2-f-20x-ventral_nerve_cord-GAL4-JRC2018_VNC_Unisex-aligned_stack.png
964	11977	11977	pMP2	DNxn046	4	L	xn	MDA			FBbt_00111170	VT026873-20180504_62_E4-m	https://s3.amazonaws.com/janelia-flylight-imagery/Gen1+MCFO/VT026873/VT026873-20180504_62_E4-m-40x-vnc-GAL4-JRC2018_VNC_Unisex-aligned_stack.png	green channel neuron
965	11987	11977	pMP2	DNxn046	4	R	xn	MDA			FBbt_00111170	VT026873-20180504_62_E4-m	https://s3.amazonaws.com/janelia-flylight-imagery/Gen1+MCFO/VT026873/VT026873-20180504_62_E4-m-40x-vnc-GAL4-JRC2018_VNC_Unisex-aligned_stack.png	green channel neuron
966	12380	12380	pIP9	DNxn047	5	L	xn	MDA			FBbt_00110613
967	166304	12380	pIP9	DNxn047	5	R	xn	MDA			FBbt_00110613
968	13417	13038	pIP10	DNxn048	5	L	xn	DLV			FBbt_00110854
969	13038	13038	pIP10	DNxn048	5	R	xn	DLV			FBbt_00110854
970	13438	13438	MDN	DNxn049	5	L	xn	MTD-I			FBbt_00111308	R47B04-20190913_62_C1-f	https://s3.amazonaws.com/janelia-flylight-imagery/Gen1+MCFO/R47B04/R47B04-20190913_62_C1-f-40x-vnc-GAL4-JRC2018_VNC_Unisex-aligned_stack.png	green channel neuron
971	14523	13438	MDN	DNxn049	5	L	xn	MTD-I			FBbt_00111308	R47B04-20190913_62_C1-f	https://s3.amazonaws.com/janelia-flylight-imagery/Gen1+MCFO/R47B04/R47B04-20190913_62_C1-f-40x-vnc-GAL4-JRC2018_VNC_Unisex-aligned_stack.png	green channel neuron
972	13809	13438	MDN	DNxn050	5	R	xn	MTD-I			FBbt_00111308	R47B04-20190913_62_C1-f	https://s3.amazonaws.com/janelia-flylight-imagery/Gen1+MCFO/R47B04/R47B04-20190913_62_C1-f-40x-vnc-GAL4-JRC2018_VNC_Unisex-aligned_stack.png	green channel neuron
973	14419	13438	MDN	DNxn050	5	R	xn	MTD-I			FBbt_00111308	R47B04-20190913_62_C1-f	https://s3.amazonaws.com/janelia-flylight-imagery/Gen1+MCFO/R47B04/R47B04-20190913_62_C1-f-40x-vnc-GAL4-JRC2018_VNC_Unisex-aligned_stack.png	green channel neuron
974	11386	11072	DNx01	DNxn051	5	L	xn	DLV			FBbt_00047669	VT033947-20191220_66_A3-m	https://s3.amazonaws.com/janelia-flylight-imagery/Gen1+MCFO/VT033947/VT033947-20191220_66_A3-m-40x-vnc-GAL4-JRC2018_VNC_Unisex-aligned_stack.png
975	11072	11072	DNx01	DNxn051	5	R	xn	DLV			FBbt_00047669	VT033947-20191220_66_A3-m	https://s3.amazonaws.com/janelia-flylight-imagery/Gen1+MCFO/VT033947/VT033947-20191220_66_A3-m-40x-vnc-GAL4-JRC2018_VNC_Unisex-aligned_stack.png
976	19682	18431	DNg42	DNxn052		R	xn	MTD-I		Stürner, Brooks et al., 2024
977	18431	18431	DNg42	DNxn052		L	xn	MTD-I		Stürner, Brooks et al., 2024
978	31648	31482	DNg46	DNxn053		R	xn	DMT		Stürner, Brooks et al., 2024
979	31482	31482	DNg46	DNxn053		L	xn	DMT		Stürner, Brooks et al., 2024
980	14786	14042	DNg50	DNxn054		R	xn	DLT		Stürner, Brooks et al., 2024		SS67148-20200911_41_C4-f	https://s3.amazonaws.com/janelia-flylight-imagery/Cheong,+Eichler,+Stuerner+2023/SS67148/SS67148-20200911_41_C4-f-20x-ventral_nerve_cord-Split_GAL4-image1-multichannel_mip.png
981	14042	14042	DNg50	DNxn054		L	xn	DLT		Stürner, Brooks et al., 2024		SS67148-20200911_41_C4-f	https://s3.amazonaws.com/janelia-flylight-imagery/Cheong,+Eichler,+Stuerner+2023/SS67148/SS67148-20200911_41_C4-f-20x-ventral_nerve_cord-Split_GAL4-image1-multichannel_mip.png
982	25110	25110	DNg51	DNxn055		L	xn	ITD		Stürner, Brooks et al., 2024
983	25796	25110	DNg51	DNxn055		R	xn	ITD		Stürner, Brooks et al., 2024
984	25969	25110	DNg51	DNxn055		L	xn	ITD		Stürner, Brooks et al., 2024
985	25709	25110	DNg51	DNxn055		R	xn	ITD		Stürner, Brooks et al., 2024
986	14904	14904	DNg55	DNxn056		L	xn	MDA		Stürner, Brooks et al., 2024
987	17621	16837	DNg56	DNxn057		R	xn	DLV		Stürner, Brooks et al., 2024
988	16837	16837	DNg56	DNxn057		L	xn	DLV		Stürner, Brooks et al., 2024
989	29976	29976	DNg57	DNxn058		L	xn	VTV	bobber	Stürner, Brooks et al., 2024; Sterne et al., 2021	FBbt_00051859
990	30559	29976	DNg57	DNxn058		R	xn	VTV	bobber	Stürner, Brooks et al., 2024; Sterne et al., 2021	FBbt_00051859
991	22755	22755	DNg59	DNxn059		R	xn	CVL		Stürner, Brooks et al., 2024
992	25415	22755	DNg59	DNxn059		L	xn	CVL		Stürner, Brooks et al., 2024
993	31265	27993	DNg60	DNxn060		R	xn	none	mesa	Stürner, Brooks et al., 2024; Sterne et al., 2021	FBbt_00051912
994	27993	27993	DNg60	DNxn060		L	xn	none	mesa	Stürner, Brooks et al., 2024; Sterne et al., 2021	FBbt_00051912
995	13704	13553	DNg68	DNxn061		R	xn	DLV		Stürner, Brooks et al., 2024
996	13553	13553	DNg68	DNxn061		L	xn	DLV		Stürner, Brooks et al., 2024
997	16192	15546	DNg71	DNxn062		R	xn	MTD-I		Stürner, Brooks et al., 2024
998	15546	15546	DNg71	DNxn062		L	xn	MTD-I		Stürner, Brooks et al., 2024
999	16511	15829	DNg76	DNxn063		R	xn	DLT		Stürner, Brooks et al., 2024
1000	15829	15829	DNg76	DNxn063		L	xn	DLT		Stürner, Brooks et al., 2024
1001	18207	16813	DNg78	DNxn064		R	xn	none		Stürner, Brooks et al., 2024
1002	16813	16813	DNg78	DNxn064		L	xn	none		Stürner, Brooks et al., 2024
1003	15578	15576	DNg79	DNxn065		R	xn	MTD-I		Stürner, Brooks et al., 2024
1004	16706	15576	DNg79	DNxn065		R	xn	MTD-I		Stürner, Brooks et al., 2024
1005	15576	15576	DNg79	DNxn065		L	xn	MTD-I		Stürner, Brooks et al., 2024
1006	15934	15576	DNg79	DNxn065		L	xn	MTD-I		Stürner, Brooks et al., 2024
1007	12029	12029	DNg80	DNxn066		L	xn	CVL	gumdrop	Stürner, Brooks et al., 2024; Sterne et al., 2021	FBbt_00051889	SS56145-20221014_47_D5-m	https://s3.amazonaws.com/janelia-flylight-imagery/Cheong,+Eichler,+Stuerner+2023/SS56145/SS56145-20221014_47_D5-m-20x-ventral_nerve_cord-Split_GAL4-image1-multichannel_mip.png
1008	176812	12029	DNg80	DNxn066		R	xn	CVL	gumdrop	Stürner, Brooks et al., 2024; Sterne et al., 2021	FBbt_00051889	SS56145-20221014_47_D5-m	https://s3.amazonaws.com/janelia-flylight-imagery/Cheong,+Eichler,+Stuerner+2023/SS56145/SS56145-20221014_47_D5-m-20x-ventral_nerve_cord-Split_GAL4-image1-multichannel_mip.png
1009	22713	22629	DNg81	DNxn067		L	xn	none		Stürner, Brooks et al., 2024
1010	22629	22629	DNg81	DNxn067		R	xn	none		Stürner, Brooks et al., 2024
1011	27011	25870	DNg84	DNxn068		L	xn	VTV		Stürner, Brooks et al., 2024
1012	25870	25870	DNg84	DNxn068		R	xn	VTV		Stürner, Brooks et al., 2024
1013	22372	20253	DNg94	DNxn069		R	xn	ITD		Stürner, Brooks et al., 2024		SS49844-20180501_32_D3-m	https://s3.amazonaws.com/janelia-flylight-imagery/Cheong,+Eichler,+Stuerner+2023/SS49844/SS49844-20180501_32_D3-m-20x-ventral_nerve_cord-Split_GAL4-image1-multichannel_mip.png
1014	20253	20253	DNg94	DNxn069		L	xn	ITD		Stürner, Brooks et al., 2024		SS49844-20180501_32_D3-m	https://s3.amazonaws.com/janelia-flylight-imagery/Cheong,+Eichler,+Stuerner+2023/SS49844/SS49844-20180501_32_D3-m-20x-ventral_nerve_cord-Split_GAL4-image1-multichannel_mip.png
1015	16814	15895	DNg111	DNxn070		R	xn	MTD-I		Stürner, Brooks et al., 2024
1016	15895	15895	DNg111	DNxn070		L	xn	MTD-I		Stürner, Brooks et al., 2024
1017	14485	14485	DNxn071	DNxn071		L	xn	MTD-I
1018	15331	14485	DNxn071	DNxn071		R	xn	MTD-I
1019	15950	15950	DNg104	DNxn072		L	xn	DLV		Stürner, Brooks et al., 2024
1020	16553	15950	DNg104	DNxn072		R	xn	DLV		Stürner, Brooks et al., 2024
1021	31885	31885	DNxn073	DNxn073		L	xn	none
1022	32317	31885	DNxn073	DNxn073		R	xn	none
1023	14307	14018	DNp38	DNxn074		R	xn	MTD-I		Stürner, Brooks et al., 2024
1024	14018	14018	DNp38	DNxn074		L	xn	MDA		Stürner, Brooks et al., 2024
1025	18279	17630	DNp41	DNxn075		L	xn	ITD		Stürner, Brooks et al., 2024
1026	17669	17630	DNp41	DNxn075		R	xn	MTD-I		Stürner, Brooks et al., 2024
1027	17630	17630	DNp41	DNxn075		R	xn	MTD-I		Stürner, Brooks et al., 2024
1028	18153	17630	DNp41	DNxn075		L	xn	ITD		Stürner, Brooks et al., 2024
1029	11136	11136	DNp42	DNxn076		L	xn	DLV		Stürner, Brooks et al., 2024		SS57807-20181019_26_A6-m	https://s3.amazonaws.com/janelia-flylight-imagery/Cheong,+Eichler,+Stuerner+2023/SS57807/SS57807-20181019_26_A6-m-20x-ventral_nerve_cord-Split_GAL4-multichannel_mip.png
1030	11310	11136	DNp42	DNxn076		R	xn	DLV		Stürner, Brooks et al., 2024		SS57807-20181019_26_A6-m	https://s3.amazonaws.com/janelia-flylight-imagery/Cheong,+Eichler,+Stuerner+2023/SS57807/SS57807-20181019_26_A6-m-20x-ventral_nerve_cord-Split_GAL4-multichannel_mip.png
1031	17507	17507	DNp44	DNxn077		L	xn	MDA		Stürner, Brooks et al., 2024		SS64688-20221021_44_C2-m	https://s3.amazonaws.com/janelia-flylight-imagery/Cheong,+Eichler,+Stuerner+2023/SS64688/SS64688-20221021_44_C2-m-20x-ventral_nerve_cord-Split_GAL4-image1-multichannel_mip.png
1032	17713	17507	DNp44	DNxn077		R	xn	MDA		Stürner, Brooks et al., 2024		SS64688-20221021_44_C2-m	https://s3.amazonaws.com/janelia-flylight-imagery/Cheong,+Eichler,+Stuerner+2023/SS64688/SS64688-20221021_44_C2-m-20x-ventral_nerve_cord-Split_GAL4-image1-multichannel_mip.png
1033	16842	16842	DNp45	DNxn078		L	xn	VTV		Stürner, Brooks et al., 2024
1034	17575	16842	DNp45	DNxn078		R	xn	VTV		Stürner, Brooks et al., 2024
1035	24060	23663	DNp46	DNxn079		R	xn	MDA		Stürner, Brooks et al., 2024
1036	23663	23663	DNp46	DNxn079		L	xn	MDA		Stürner, Brooks et al., 2024
1037	13764	13226	DNp47	DNxn080		R	xn	DMT		Stürner, Brooks et al., 2024
1038	13226	13226	DNp47	DNxn080		L	xn	DMT		Stürner, Brooks et al., 2024
1039	13203	13203	DNp48	DNxn081		L	xn	MDA		Stürner, Brooks et al., 2024
1040	13491	13203	DNp48	DNxn081		R	xn	MDA		Stürner, Brooks et al., 2024
1041	11268	11160	DNp49	DNxn082		L	xn	DLV		Stürner, Brooks et al., 2024		SS65459-20191206_46_E4-f	https://s3.amazonaws.com/janelia-flylight-imagery/Cheong,+Eichler,+Stuerner+2023/SS65459/SS65459-20191206_46_E4-f-20x-ventral_nerve_cord-Split_GAL4-image1-multichannel_mip.png
1042	11160	11160	DNp49	DNxn082		R	xn	DLV		Stürner, Brooks et al., 2024		SS65459-20191206_46_E4-f	https://s3.amazonaws.com/janelia-flylight-imagery/Cheong,+Eichler,+Stuerner+2023/SS65459/SS65459-20191206_46_E4-f-20x-ventral_nerve_cord-Split_GAL4-image1-multichannel_mip.png
1043	17862	17862	DNp51	DNxn083		R	xn	MTD-I		Stürner, Brooks et al., 2024
1044	17898	17862	DNp51	DNxn083		L	xn	MTD-I		Stürner, Brooks et al., 2024
1045	13034	12770	DNp53	DNxn084		R	xn	ITD		Stürner, Brooks et al., 2024
1046	12770	12770	DNp53	DNxn084		L	xn	ITD		Stürner, Brooks et al., 2024
1047	16417	16417	DNp54	DNxn085		L	xn	MDA		Stürner, Brooks et al., 2024
1048	16418	16417	DNp54	DNxn085		R	xn	MDA		Stürner, Brooks et al., 2024
1049	12141	12141	DNp55	DNxn086		R	xn	DLV		Stürner, Brooks et al., 2024
1050	12257	12141	DNp55	DNxn086		L	xn	DLV		Stürner, Brooks et al., 2024
1051	14194	14194	DNp57	DNxn087		R	xn	MTD-I		Stürner, Brooks et al., 2024
1052	14337	14194	DNp57	DNxn087		L	xn	MTD-I		Stürner, Brooks et al., 2024
1053	14035	14035	DNp60	DNxn088		L	xn	DLV		Stürner, Brooks et al., 2024
1054	15127	14035	DNp60	DNxn088		R	xn	DLV		Stürner, Brooks et al., 2024
1055	15680	15680	DNp62	DNxn089		L	xn	MTD-I		Stürner, Brooks et al., 2024		SS52433-20221021_45_D6-m	https://s3.amazonaws.com/janelia-flylight-imagery/Cheong,+Eichler,+Stuerner+2023/SS52433/SS52433-20221021_45_D6-m-20x-ventral_nerve_cord-Split_GAL4-image1-multichannel_mip.png
1056	31141	15680	DNp62	DNxn089		R	xn	MTD-I		Stürner, Brooks et al., 2024		SS52433-20221021_45_D6-m	https://s3.amazonaws.com/janelia-flylight-imagery/Cheong,+Eichler,+Stuerner+2023/SS52433/SS52433-20221021_45_D6-m-20x-ventral_nerve_cord-Split_GAL4-image1-multichannel_mip.png
1057	14522	14522	DNp63	DNxn090		R	xn	MDA		Stürner, Brooks et al., 2024
1058	16075	14522	DNp63	DNxn090		L	xn	MDA		Stürner, Brooks et al., 2024
1059	17113	17113	DNp64	DNxn091		L	xn	MDA		Stürner, Brooks et al., 2024
1060	17467	17113	DNp64	DNxn091		R	xn	MDA		Stürner, Brooks et al., 2024
1061	18814	18814	DNp65	DNxn092		R	xn	MDA		Stürner, Brooks et al., 2024
1062	20432	18814	DNp65	DNxn092		L	xn	MDA		Stürner, Brooks et al., 2024
1063	15134	14585	DNp68	DNxn093		L	xn	MDA		Stürner, Brooks et al., 2024
1064	14585	14585	DNp68	DNxn093		R	xn	MDA		Stürner, Brooks et al., 2024
1065	11579	11579	DNp69	DNxn094		R	xn	VTV		Stürner, Brooks et al., 2024
1066	11743	11579	DNp69	DNxn094		L	xn	VTV		Stürner, Brooks et al., 2024
1067	11637	11637	DNb07	DNxn095		R	xn	MTD-I		Stürner, Brooks et al., 2024
1068	11660	11637	DNb07	DNxn095		L	xn	MTD-I		Stürner, Brooks et al., 2024
1069	11959	10336	DNg98	DNxn096		L	xn	VTV		Stürner, Brooks et al., 2024
1070	10336	10336	DNg98	DNxn096		R	xn	VTV		Stürner, Brooks et al., 2024
1071	11443	10937	DNg99	DNxn097		R	xn	MTD-I		Stürner, Brooks et al., 2024
1072	10937	10937	DNg99	DNxn097		L	xn	MTD-I		Stürner, Brooks et al., 2024
1073	16522	16522	DNp70	DNxn098		R	xn	DLV		Stürner, Brooks et al., 2024
1074	17244	16522	DNp70	DNxn098		L	xn	DLV		Stürner, Brooks et al., 2024
1075	10717	10663	DNp73	DNxn099		R	xn	MTD-I		Stürner, Brooks et al., 2024
1076	10663	10663	DNp73	DNxn099		L	xn	MTD-I		Stürner, Brooks et al., 2024
1077	27622	22002	DNxn100	DNxn100		R	xn	MTD-II
1078	26939	22002	DNxn100	DNxn100		L	xn	MTD-II
1079	69417	22002	DNxn100	DNxn100		L	xn	MTD-II
1080	24131	22002	DNxn100	DNxn100		L	xn	MTD-II
1081	31771	22002	DNxn100	DNxn100		R	xn	MTD-II
1082	22002	22002	DNxn100	DNxn100		R	xn	MTD-II
1083	15838	15838	DNxn101	DNxn101		L	xn	ITD
1084	16197	15838	DNxn101	DNxn101		R	xn	ITD
1085	13239	13239	DNxn102	DNxn102		R	xn	MTD-I
1086	13483	13239	DNxn102	DNxn102		L	xn	MTD-I
1087	12613	12613	DNxn103	DNxn103		L	xn	MDA
1088	13548	12613	DNxn103	DNxn103		R	xn	MDA
1089	45618	45523	DNxn104	DNxn104		L	xn	MTD-I
1090	53588309438	45523	DNxn104	DNxn104		L	xn	MTD-I
1091	45523	45523	DNxn104	DNxn104		R	xn	MTD-I
1092	48027	45523	DNxn104	DNxn104		R	xn	MTD-I
1093	47230	40943	DNxn105	DNxn105		L	xn	ITD
1094	45849	40943	DNxn105	DNxn105		R	xn	ITD
1095	40943	40943	DNxn105	DNxn105		R	xn	none
1096	31821	32744	DNxn106	DNxn106		R	xn	ITD
1097	32744	32744	DNxn106	DNxn106		R	xn	ITD
1098	33891	32744	DNxn106	DNxn106		L	xn	ITD
1099	34822	32744	DNxn106	DNxn106		L	xn	ITD
1100	33663	32744	DNxn106	DNxn106		R	xn	ITD
1101	32776	31999	DNxn107	DNxn107		R	xn	ITD
1102	31999	31999	DNxn107	DNxn107		L	xn	ITD
1103	38393	30754	DNxn108	DNxn108		R	xn	none
1104	30754	30754	DNxn108	DNxn108		R	xn	none
1105	53581075416	30754	DNxn108	DNxn108		L	xn	none
1106	31778	30754	DNxn108	DNxn108		L	xn	none
1107	33074	30538	DNxn109	DNxn109		L	xn	ITD
1108	46922	30538	DNxn109	DNxn109		L	xn	ITD
1109	42273	30538	DNxn109	DNxn109		L	xn	ITD
1110	52357208220	30538	DNxn109	DNxn109		L	xn	ITD
1111	38167	30538	DNxn109	DNxn109		R	xn	ITD
1112	30538	30538	DNxn109	DNxn109		R	xn	ITD
1113	39001	30538	DNxn109	DNxn109		R	xn	ITD
1114	33725	30538	DNxn109	DNxn109		L	xn	ITD
1115	32535	30538	DNxn109	DNxn109		L	xn	ITD
1116	42075	30538	DNxn109	DNxn109		L	xn	ITD
1117	30685	30538	DNxn109	DNxn109		R	xn	ITD
1118	43869	30538	DNxn109	DNxn109		R	xn	ITD
1119	37675	30538	DNxn109	DNxn109		R	xn	ITD
1120	42716	30538	DNxn109	DNxn109		R	xn	ITD
1121	48208	30538	DNxn109	DNxn109		R	xn	ITD
1122	45214	30538	DNxn109	DNxn109		L	xn	ITD
1123	39379	30538	DNxn109	DNxn109		R	xn	ITD
1124	40501	30538	DNxn109	DNxn109		R	xn	ITD
1125	41261	30538	DNxn109	DNxn109		R	xn	ITD
1126	29781	29781	DNxn110	DNxn110		R	xn	ITD
1127	30723	29781	DNxn110	DNxn110		L	xn	ITD
1128	34257	29781	DNxn110	DNxn110		R	xn	ITD
1129	33151	29781	DNxn110	DNxn110		L	xn	ITD
1130	28812	28812	DNxn111	DNxn111		R	xn	ITD
1131	28874	28812	DNxn111	DNxn111		L	xn	ITD
1132	37290	28396	DNxn112	DNxn112		L	xn	MTD-I
1133	32461	28396	DNxn112	DNxn112		R	xn	MTD-I
1134	35677	28396	DNxn112	DNxn112		R	xn	MTD-I
1135	33429	28396	DNxn112	DNxn112		R	xn	MTD-I
1136	28396	28396	DNxn112	DNxn112		L	xn	MTD-I
1137	32146	28396	DNxn112	DNxn112		L	xn	ITD
1138	28004	28004	DNxn113	DNxn113		L	xn	MDA
1139	28617	28004	DNxn113	DNxn113		R	xn	MDA
1140	27119	27119	DNxn114	DNxn114		R	xn	ITD
1141	27624	27119	DNxn114	DNxn114		L	xn	ITD
1142	27886	26148	DNxn115	DNxn115		R	xn	ITD
1143	42161	26148	DNxn115	DNxn115		R	xn	ITD
1144	43362	26148	DNxn115	DNxn115		R	xn	ITD
1145	28544	26148	DNxn115	DNxn115		L	xn	ITD
1146	42192	26148	DNxn115	DNxn115		R	xn	ITD
1147	28823	26148	DNxn115	DNxn115		L	xn	ITD
1148	26148	26148	DNxn115	DNxn115		R	xn	ITD
1149	43616	26089	DNxn116	DNxn116		L	xn	ITD
1150	42673	26089	DNxn116	DNxn116		L	xn	ITD
1151	42130	26089	DNxn116	DNxn116		L	xn	ITD
1152	26089	26089	DNxn116	DNxn116		L	xn	ITD
1153	31170	26089	DNxn116	DNxn116		L	xn	ITD
1154	41018	26089	DNxn116	DNxn116		L	xn	ITD
1155	41766	26089	DNxn116	DNxn116		L	xn	ITD
1156	23811	23811	DNxn117	DNxn117		R	xn	ITD
1157	24453	23811	DNxn117	DNxn117		R	xn	ITD
1158	26626	23811	DNxn117	DNxn117		R	xn	ITD
1159	26377	23811	DNxn117	DNxn117		L	xn	ITD
1160	27252	23811	DNxn117	DNxn117		L	xn	ITD
1161	154083	22004	DNxn118	DNxn118		L	xn	MTD-I
1162	22004	22004	DNxn118	DNxn118		R	xn	MTD-I
1163	21150	20647	DNxn119	DNxn119		L	xn	ITD
1164	21386	20647	DNxn119	DNxn119		R	xn	MTD-I
1165	21158	20647	DNxn119	DNxn119		R	xn	MTD-I
1166	20647	20647	DNxn119	DNxn119		L	xn	ITD
1167	17989	17989	DNb04	DNxn120		R	xn	MTD-I		Stürner, Brooks et al., 2024
1168	21685	17989	DNb04	DNxn120		L	xn	MTD-I		Stürner, Brooks et al., 2024
1169	17871	17871	DNxn121	DNxn121		R	xn	ITD
1170	18244	17871	DNxn121	DNxn121		L	xn	ITD
1171	13336	12696	DNxn122	DNxn122		R	xn	MTD-I
1172	12696	12696	DNxn122	DNxn122		L	xn	MTD-I
1173	12155	12155	DNxn123	DNxn123		L	xn	MTD-I
1174	12170	12155	DNxn123	DNxn123		R	xn	MTD-I
1175	11286	11286	DNxn124	DNxn124		L	xn	MTD-I
1176	11497	11286	DNxn124	DNxn124		R	xn	MTD-I
1177	10719	10719	DNxn125	DNxn125		R	xn	MTD-I
1178	10759	10719	DNxn125	DNxn125		L	xn	MTD-I
1179	18997	18748	DNxn126	DNxn126		L	xn	MDA
1180	18748	18748	DNxn126	DNxn126		R	xn	MDA
1181	23962	20649	DNxn127	DNxn127		R	xn	VTV
1182	20649	20649	DNxn127	DNxn127		L	xn	VTV
1183	45488	41205	DNxn128	DNxn128		R	xn	ITD
1184	48473	41205	DNxn128	DNxn128		R	xn	ITD
1185	53062	41205	DNxn128	DNxn128		R	xn	ITD
1186	41205	41205	DNxn128	DNxn128		L	xn	ITD
1187	44692	41205	DNxn128	DNxn128		L	xn	ITD
1188	166597	41205	DNxn128	DNxn128		L	xn	ITD
1189	51806	41205	DNxn128	DNxn128		R	xn	ITD
1190	27359	26846	DNxn129	DNxn129		L	xn	VTV
1191	26846	26846	DNxn129	DNxn129		R	xn	VTV
1192	20188	20188	DNxn130	DNxn130		L	xn	MDA
1193	20799	20188	DNxn130	DNxn130		R	xn	MDA
1194	18046	18046	DNxn131	DNxn131		R	xn	MDA
1195	18312	18046	DNxn131	DNxn131		L	xn	MDA
1196	24324	24324	DNxn132	DNxn132		R	xn	MDA
1197	27039	24324	DNxn132	DNxn132		L	xn	MDA
1198	30235	29882	DNxn133	DNxn133		R	xn	MDA
1199	29882	29882	DNxn133	DNxn133		R	xn	MDA
1200	26767	26767	DNxn134	DNxn134		R	xn	MDA
1201	167413	26767	DNxn134	DNxn134		L	xn	MDA
1202	26854	26505	DNxn135	DNxn135		R	xn	none
1203	26505	26505	DNxn135	DNxn135		L	xn	none
1204	17777	17777	DNxn136	DNxn136		R	xn	MTD-I
1205	17948	17777	DNxn136	DNxn136		L	xn	MTD-I
1206	53595462076	39475	DNxn137	DNxn137		L	xn	MDA
1207	39475	39475	DNxn137	DNxn137		R	xn	MDA
1208	24755	24755	DNxn138	DNxn138		L	xn	MDA
1209	27990	24755	DNxn138	DNxn138		R	xn	MDA
1210	31813	36801	DNxn139	DNxn139		R	xn	none
1211	41125	36801	DNxn139	DNxn139		R	xn	DLT
1212	38263	36801	DNxn139	DNxn139		R	xn	none
1213	41773	36801	DNxn139	DNxn139		L	xn	none
1214	40070	36801	DNxn139	DNxn139		L	xn	none
1215	36801	36801	DNxn139	DNxn139		L	xn	none
1216	166645	36801	DNxn139	DNxn139		R	xn	none
1217	15769	15769	DNxn140	DNxn140		L	xn	MDA
1218	16082	15769	DNxn140	DNxn140		R	xn	MDA
1219	16722	15604	DNxn141	DNxn141		L	xn	MDA
1220	15604	15604	DNxn141	DNxn141		R	xn	MDA
1221	10721	10639	DNxn142	DNxn142		L	xn	MTD-I
1222	10639	10639	DNxn142	DNxn142		R	xn	MTD-I
1223	27516	26713	DNxn143	DNxn143		L	xn	MTD-III
1224	26713	26713	DNxn143	DNxn143		R	xn	MTD-III
1225	104140	30744	DNxn144	DNxn144		R	xn	ITD
1226	44199	30744	DNxn144	DNxn144		R	xn	ITD
1227	44145	30744	DNxn144	DNxn144		L	xn	ITD
1228	40109	30744	DNxn144	DNxn144		R	xn	none
1229	30744	30744	DNxn144	DNxn144		R	xn	none
1230	43801	30744	DNxn144	DNxn144		L	xn	ITD
1231	39158	30744	DNxn144	DNxn144		R	xn	none
1232	37452	30744	DNxn144	DNxn144		R	xn	none
1233	36489	30744	DNxn144	DNxn144		L	xn	ITD
1234	40252	30744	DNxn144	DNxn144		L	xn	ITD
1235	27629	27629	DNxn145	DNxn145		R	xn	none
1236	28033	27629	DNxn145	DNxn145		L	xn	none
1237	23722	23385	DNxn146	DNxn146		R	xn	none
1238	23385	23385	DNxn146	DNxn146		L	xn	none
1239	20535	20535	DNxn147	DNxn147		L	xn	DLT
1240	23448	20535	DNxn147	DNxn147		R	xn	DLT
1241	19952	17717	DNxn148	DNxn148		R	xn	none
1242	17717	17717	DNxn148	DNxn148		L	xn	none
1243	16567	16567	DNxn149	DNxn149		R	xn	none
1244	16746	16567	DNxn149	DNxn149		L	xn	none
1245	15718	13837	DNxn150	DNxn150		R	xn	ITD
1246	13837	13837	DNxn150	DNxn150		L	xn	ITD
1247	13348	13348	DNxn151	DNxn151		R	xn	VTV
1248	13820	13348	DNxn151	DNxn151		L	xn	VTV
1249	13299	13139	DNxn152	DNxn152		R	xn	MDA
1250	13139	13139	DNxn152	DNxn152		L	xn	MDA
1251	19189	19189	DNxn153	DNxn153		L	xn	MTD-I
1252	20104	19189	DNxn153	DNxn153		R	xn	MTD-I
1253	18135	18135	DNxn154	DNxn154		L	xn	none
1254	153988	18135	DNxn154	DNxn154		R	xn	none
1255	17526	17526	DNxn155	DNxn155		R	xn	MDA
1256	18041	17526	DNxn155	DNxn155		L	xn	MDA
1257	19367	17004	DNxn156	DNxn156		R	xn	MDA
1258	17004	17004	DNxn156	DNxn156		L	xn	MDA
1259	16822	16822	DNxn157	DNxn157		R	xn	VLT
1260	17798	16822	DNxn157	DNxn157		L	xn	VLT
1261	154401	16333	DNxn158	DNxn158		R	xn	MDA
1262	16333	16333	DNxn158	DNxn158		L	xn	MDA
1263	16264	16264	DNxn159	DNxn159		R	xn	MDA
1264	17366	16264	DNxn159	DNxn159		L	xn	MDA
1265	13053	13053	DNxn160	DNxn160		L	xn	DLV
1266	13343	13053	DNxn160	DNxn160		R	xn	DLV
1267	12746	12719	DNxn161	DNxn161		R	xn	MDA
1268	12719	12719	DNxn161	DNxn161		L	xn	MDA
1269	13113	11697	DNxn162	DNxn162		R	xn	DLV
1270	11697	11697	DNxn162	DNxn162		L	xn	DLV
1271	11647	11427	DNxn163	DNxn163		R	xn	DLV
1272	11427	11427	DNxn163	DNxn163		L	xn	DLV
1273	13184	13184	DNxn164	DNxn164		L	xn	DMT
1274	13291	13184	DNxn164	DNxn164		R	xn	DMT
1275	15839	12902	DNxn165	DNxn165		L	xn	DLV
1276	12902	12902	DNxn165	DNxn165		R	xn	DLV
1277	12733	12206	DNxn166	DNxn166		R	xn	VTV
1278	12206	12206	DNxn166	DNxn166		L	xn	VTV
1279	32388	30130	DNxn167	DNxn167		L	xn	ITD
1280	30130	30130	DNxn167	DNxn167		R	xn	none
1281	11202	11202	DNxn168	DNxn168		R	xn	DLV
1282	11298	11202	DNxn168	DNxn168		L	xn	DLV
1283	24186	24186	DNxn169	DNxn169		R	xn	MTD-I
1284	25239	24186	DNxn169	DNxn169		L	xn	ITD
1285	24989	23646	DNxn170	DNxn170		R	xn	DMT
1286	23646	23646	DNxn170	DNxn170		L	xn	DMT
1287	22194	21807	DNxn171	DNxn171		L	xn	none
1288	21807	21807	DNxn171	DNxn171		R	xn	none
1289	21431	21431	DNxn172	DNxn172		L	xn	MDA
1290	22240	21431	DNxn172	DNxn172		R	xn	MDA
1291	18596	18596	DNxn173	DNxn173		L	xn	MDA
1292	18777	18596	DNxn173	DNxn173		R	xn	MDA
1293	15499	15499	DNxn174	DNxn174		L	xn	MTD-I
1294	15597	15499	DNxn174	DNxn174		R	xn	MTD-I
1295	13517	13411	DNxn175	DNxn175		L	xn	MTD-I
1296	13411	13411	DNxn175	DNxn175		R	xn	MTD-I
1297	12012	11573	DNxn176	DNxn176		L	xn	MTD-I
1298	11573	11573	DNxn176	DNxn176		R	xn	MTD-I
1299	14999	14999	DNxn177	DNxn177		R	xn	MDA
1300	15016	14999	DNxn177	DNxn177		L	xn	MDA
1301	14350	14350	DNxn178	DNxn178		R	xn	VTV
1302	17061	14350	DNxn178	DNxn178		L	xn	VTV
1303	12731	12617	DNxn179	DNxn179		L	xn	MDA
1304	12747	12617	DNxn179	DNxn179		L	xn	MDA
1305	12617	12617	DNxn179	DNxn179		R	xn	MDA
1306	12753	12617	DNxn179	DNxn179		R	xn	MDA
1307	11839	11839	DNxn180	DNxn180		R	xn	VTV
1308	21750	11839	DNxn180	DNxn180		L	xn	VTV
1309	11968	11798	DNxn181	DNxn181		L	xn	VTV
1310	11798	11798	DNxn181	DNxn181		R	xn	VTV
1311	11621	11621	DNxn182	DNxn182		R	xn	VTV
1312	11693	11621	DNxn182	DNxn182		L	xn	VTV
1313	15513	15275	DNxn183	DNxn183		L	xn	VTV
1314	15275	15275	DNxn183	DNxn183		R	xn	VTV
1315	16099	16099	DNxn184	DNxn184		L	xn	VTV
1316	16582	16099	DNxn184	DNxn184		R	xn	VTV
1317	15327	15327	DNxn185	DNxn185		R	xn	MDA
1318	15613	15327	DNxn185	DNxn185		L	xn	MDA
1319	14228	14228	DNxn186	DNxn186		L	xn	VTV
1320	15291	14228	DNxn186	DNxn186		R	xn	VTV
1321	13951	13951	DNxn187	DNxn187		R	xn	VTV
1322	14301	13951	DNxn187	DNxn187		L	xn	VTV
1323	46341	46341	DNxn188	DNxn188		L	xn	none
1324	44166	44166	DNxn189	DNxn189		R	xn	VTV
1325	49688	49688	DNxn190	DNxn190		R	xn	none
1326	24311	24311	DNxn191	DNxn191		L	xn	MDA
1327	49317	49317	DNxn192	DNxn192		L	xn	none
1328	151739	151739	DNxn193	DNxn193		L	xn	VTV
