# Supplementary material for: Organization of circuits linking descending input to motor output in the Drosophila Male Adult Nerve Cord connectome
Source: eLife. 2026 Jul 20;13:RP96084. doi: 10.7554/eLife.96084 (PMC13384506; doi:10.7554/eLife.96084)
Supplement: Supplementary file 4. [file elife-96084-supp4.csv]

	bodyid	community
1	10125	1
2	10305	1
3	10146	1
4	10186	1
5	10150	1
6	10144	1
7	17188	1
8	10233	1
9	10062	1
10	10678	1
11	100509	1
12	10580	1
13	100544	1
14	100855	1
15	10302	1
16	10254	1
17	11297	1
18	10072	1
19	10252	1
20	11538	1
21	10711	1
22	11530	1
23	10685	1
24	11190	1
25	10191	1
26	10875	1
27	11749	1
28	10412	1
29	10793	1
30	11109	1
31	11877	1
32	10547	1
33	10187	1
34	11754	1
35	11967	1
36	11029	1
37	10630	1
38	13846	1
39	12028	1
40	10522	1
41	11315	1
42	10454	1
43	11356	1
44	171493	1
45	10431	1
46	10822	1
47	10376	1
48	12067	1
49	10483	1
50	10179	1
51	11978	1
52	10897	1
53	12281	1
54	14424	1
55	10972	1
56	11395	1
57	10552	1
58	18176	1
59	11404	1
60	11295	1
61	10537	1
62	13645	1
63	10693	1
64	11993	1
65	14423	1
66	10209	1
67	13125	1
68	13195	1
69	15109	1
70	11240	1
71	10680	1
72	10421	1
73	12769	1
74	10422	1
75	15230	1
76	10384	1
77	11964	1
78	11369	1
79	12715	1
80	10487	1
81	10738	1
82	10488	1
83	10824	1
84	10423	1
85	12073	1
86	11288	1
87	14795	1
88	12815	1
89	12107	1
90	15395	1
91	11085	1
92	11368	1
93	10116	1
94	11908	1
95	10222	1
96	11795	1
97	10560	1
98	16526	1
99	16344	1
100	18335	1
101	12301	1
102	14076	1
103	13982	1
104	101662	1
105	12117	1
106	16590	1
107	14428	1
108	12568	1
109	14980	1
110	11998	1
111	13479	1
112	10540	1
113	20365	1
114	14527	1
115	11547	1
116	10197	1
117	12215	1
118	11326	1
119	12678	1
120	17893	1
121	10745	1
122	12555	1
123	12401	1
124	10664	1
125	15938	1
126	14977	1
127	16048	1
128	16939	1
129	11111	1
130	13245	1
131	10578	1
132	16931	1
133	11077	1
134	11623	1
135	13081	1
136	12478	1
137	15184	1
138	13696	1
139	10595	1
140	10746	1
141	12762	1
142	15021	1
143	11643	1
144	15798	1
145	100732	1
146	12187	1
147	11333	1
148	12641	1
149	20455	1
150	12661	1
151	29101	1
152	14882	1
153	17781	1
154	13130	1
155	12091	1
156	20824	1
157	11730	1
158	10846	1
159	12864	1
160	21233	1
161	17435	1
162	10394	1
163	15508	1
164	21014	1
165	10783	1
166	19620	1
167	14764	1
168	12111	1
169	19156	1
170	10243	1
171	101118	1
172	16140	1
173	16821	1
174	10747	1
175	12655	1
176	12596	1
177	174652	1
178	14127	1
179	17322	1
180	13511	1
181	13367	1
182	16156	1
183	13430	1
184	15877	1
185	19268	1
186	30260	1
187	10452	1
188	15847	1
189	12313	1
190	10168	1
191	10979	1
192	15519	1
193	14788	1
194	18425	1
195	14170	1
196	13308	1
197	11027	1
198	14201	1
199	10467	1
200	25032	1
201	15537	1
202	11083	1
203	15442	1
204	14108	1
205	11922	1
206	13209	1
207	16081	1
208	27513	1
209	27943	1
210	17066	1
211	11305	1
212	11309	1
213	11062	1
214	17443	1
215	10136	1
216	14480	1
217	22687	1
218	18308	1
219	12247	1
220	16544	1
221	19204	1
222	20957	1
223	12528	1
224	13591	1
225	12161	1
226	23363	1
227	19901	1
228	15671	1
229	12745	1
230	19392	1
231	15649	1
232	11606	1
233	14941	1
234	14106	1
235	23957	1
236	22591	1
237	15200	1
238	13504	1
239	16327	1
240	13211	1
241	12653	1
242	18277	1
243	13668	1
244	20411	1
245	20264	1
246	16237	1
247	17634	1
248	12173	1
249	102332	1
250	11086	1
251	12276	1
252	11569	1
253	12705	1
254	18594	1
255	13482	1
256	14825	1
257	11225	1
258	101550	1
259	11945	1
260	21127	1
261	15651	1
262	20588	1
263	13789	1
264	23602	1
265	11570	1
266	13519	1
267	16362	1
268	14063	1
269	15942	1
270	15205	1
271	100726	1
272	21411	1
273	16914	1
274	23140	1
275	17245	1
276	21167	1
277	102686	1
278	13865	1
279	155112	1
280	16078	1
281	19221	1
282	26468	1
283	24883	1
284	172430	1
285	21692	1
286	12447	1
287	157494	1
288	101116	1
289	24973	1
290	21147	1
291	18646	1
292	20601	1
293	11034	1
294	23441	1
295	13852	1
296	13608	1
297	14163	1
298	18086	1
299	19021	1
300	13622	1
301	14155	1
302	29239	1
303	18000	1
304	26534	1
305	22218	1
306	18663	1
307	22780	1
308	20650	1
309	14542	1
310	19728	1
311	17466	1
312	15781	1
313	11510	1
314	15606	1
315	22349	1
316	18548	1
317	16174	1
318	100904	1
319	20065	1
320	15234	1
321	21384	1
322	157136	1
323	18516	1
324	10911	1
325	14841	1
326	28678	1
327	152830	1
328	19497	1
329	16992	1
330	10444	1
331	25950	1
332	100657	1
333	163791	1
334	22945	1
335	21120	1
336	16581	1
337	23509	1
338	100777	1
339	22728	1
340	19796	1
341	20614	1
342	12741	1
343	18239	1
344	12450	1
345	10655	1
346	14484	1
347	100656	1
348	10448	1
349	14666	1
350	11939	1
351	163046	1
352	19999	1
353	10665	1
354	154962	1
355	23335	1
356	155099	1
357	164491	1
358	13366	1
359	27452	1
360	15614	1
361	20943	1
362	11750	1
363	21304	1
364	25169	1
365	13751	1
366	100871	1
367	101801	1
368	15398	1
369	17206	1
370	15630	1
371	13695	1
372	16861	1
373	24739	1
374	18604	1
375	21357	1
376	10873	1
377	17103	1
378	15242	1
379	19844	1
380	22793	1
381	11346	1
382	15710	1
383	26380	1
384	101906	1
385	16396	1
386	23172	1
387	28030	1
388	22847	1
389	24366	1
390	154903	1
391	19889	1
392	162846	1
393	21921	1
394	11649	1
395	22315	1
396	14463	1
397	15110	1
398	24607	1
399	18341	1
400	12156	1
401	15512	1
402	13676	1
403	24232	1
404	18131	1
405	12476	1
406	18960	1
407	18224	1
408	23973	1
409	22813	1
410	20610	1
411	15268	1
412	14630	1
413	163717	1
414	21792	1
415	21272	1
416	27094	1
417	156615	1
418	14243	1
419	21833	1
420	27581	1
421	17868	1
422	25646	1
423	22785	1
424	20423	1
425	17444	1
426	32712	1
427	24833	1
428	155096	1
429	23141	1
430	23435	1
431	17333	1
432	22822	1
433	12265	1
434	20337	1
435	159344	1
436	26902	1
437	12443	1
438	27182	1
439	26961	1
440	22725	1
441	21408	1
442	19641	1
443	14875	1
444	22407	1
445	26403	1
446	23358	1
447	20627	1
448	17824	1
449	24932	1
450	17147	1
451	25079	1
452	15816	1
453	13344	1
454	25660	1
455	27506	1
456	12106	1
457	13610	1
458	12677	1
459	17278	1
460	10569	1
461	24010	1
462	22093	1
463	25358	1
464	20005	1
465	12043	1
466	12663	1
467	21754	1
468	14259	1
469	18080	1
470	19587	1
471	26666	1
472	27867	1
473	22132	1
474	101764	1
475	22185	1
476	17570	1
477	157197	1
478	153831	1
479	16186	1
480	101892	1
481	25490	1
482	14176	1
483	23511	1
484	157420	1
485	102014	1
486	17408	1
487	16741	1
488	15959	1
489	17350	1
490	20054	1
491	19071	1
492	12599	1
493	14134	1
494	16654	1
495	14701	1
496	16640	1
497	14918	1
498	18644	1
499	32147	1
500	15144	1
501	17073	1
502	25098	1
503	19267	1
504	14278	1
505	23366	1
506	16852	1
507	24126	1
508	19373	1
509	13093	1
510	20428	1
511	101656	1
512	25741	1
513	24174	1
514	16513	1
515	102487	1
516	22211	1
517	18327	1
518	24103	1
519	12442	1
520	15766	1
521	15637	1
522	15211	1
523	21146	1
524	21200	1
525	16954	1
526	21851	1
527	15336	1
528	24262	1
529	25390	1
530	10083	1
531	14319	1
532	16530	1
533	35435	1
534	27594	1
535	101638	1
536	157196	1
537	23792	1
538	154084	1
539	19163	1
540	20742	1
541	25408	1
542	30519	1
543	13871	1
544	23915	1
545	12263	1
546	23326	1
547	23445	1
548	23557	1
549	17013	1
550	12303	1
551	25777	1
552	16364	1
553	24064	1
554	28492	1
555	14558	1
556	20314	1
557	167122	1
558	28207	1
559	16798	1
560	21459	1
561	18746	1
562	20638	1
563	156624	1
564	35471	1
565	19870	1
566	17015	1
567	16171	1
568	157127	1
569	21402	1
570	18222	1
571	154883	1
572	18455	1
573	101117	1
574	15445	1
575	100776	1
576	100236	1
577	17292	1
578	16384	1
579	158960	1
580	28948	1
581	21171	1
582	22280	1
583	21138	1
584	13720	1
585	17662	1
586	14628	1
587	152613	1
588	18128	1
589	23300	1
590	17559	1
591	15172	1
592	21711	1
593	56231	1
594	171495	1
595	166173	1
596	20905	1
597	14366	1
598	24409	1
599	18679	1
600	18616	1
601	20844	1
602	156308	1
603	27116	1
604	101803	1
605	16450	1
606	26090	1
607	22095	1
608	22679	1
609	19329	1
610	28438	1
611	25312	1
612	152108	1
613	20731	1
614	20718	1
615	23077	1
616	101658	1
617	23956	1
618	21334	1
619	24155	1
620	24467	1
621	14316	1
622	14272	1
623	14540	1
624	159202	1
625	48101	1
626	18360	1
627	15036	1
628	17978	1
629	13546	1
630	16514	1
631	27247	1
632	20983	1
633	14681	1
634	176857	1
635	22991	1
636	25886	1
637	17981	1
638	22320	1
639	26129	1
640	27446	1
641	35714	1
642	101974	1
643	24689	1
644	101114	1
645	22800	1
646	22988	1
647	20187	1
648	101891	1
649	18182	1
650	21379	1
651	24160	1
652	24877	1
653	26172	1
654	18144	1
655	25340	1
656	40793	1
657	19294	1
658	22549	1
659	20349	1
660	22203	1
661	154465	1
662	21736	1
663	16361	1
664	17525	1
665	21253	1
666	19205	1
667	15340	1
668	21742	1
669	18961	1
670	16982	1
671	15024	1
672	18556	1
673	18479	1
674	17375	1
675	16820	1
676	16681	1
677	100872	1
678	15104	1
679	19792	1
680	24611	1
681	156107	1
682	17933	1
683	15288	1
684	18574	1
685	33695	1
686	18733	1
687	27829	1
688	27979	1
689	20556	1
690	22287	1
691	21985	1
692	25735	1
693	22966	1
694	24383	1
695	18994	1
696	14204	1
697	100911	1
698	15653	1
699	14196	1
700	22342	1
701	16221	1
702	20743	1
703	20286	1
704	17773	1
705	13970	1
706	21809	1
707	22693	1
708	20339	1
709	22327	1
710	101200	1
711	17386	1
712	14331	1
713	10004	1
714	24314	1
715	19478	1
716	16191	1
717	12600	1
718	100543	1
719	17166	1
720	152381	1
721	169711	1
722	174978	1
723	15012	1
724	16772	1
725	20181	1
726	101904	1
727	19488	1
728	21464	1
729	19564	1
730	17956	1
731	22311	1
732	26544	1
733	26799	1
734	154052	1
735	21614	1
736	102787	1
737	25298	1
738	11491	1
739	17102	1
740	27944	1
741	19115	1
742	38223	1
743	18607	1
744	165061	1
745	20009	1
746	28676	1
747	24457	1
748	102602	1
749	23277	1
750	22299	1
751	19656	1
752	101119	1
753	19473	1
754	16459	1
755	15796	1
756	100775	1
757	30386	1
758	102021	1
759	23671	1
760	160010	1
761	21141	1
762	17165	1
763	23450	1
764	25862	1
765	18681	1
766	17019	1
767	21226	1
768	22581	1
769	15037	1
770	102733	1
771	101875	1
772	152785	1
773	157538	1
774	19662	1
775	20304	1
776	25852	1
777	18739	1
778	35818	1
779	24554	1
780	24343	1
781	24590	1
782	12457	1
783	19108	1
784	25864	1
785	28277	1
786	20046	1
787	17663	1
788	23157	1
789	12077	1
790	13598	1
791	22797	1
792	13010	1
793	30864	1
794	164107	1
795	14793	1
796	21305	1
797	25836	1
798	30767	1
799	19136	1
800	28506	1
801	24591	1
802	166437	1
803	18515	1
804	34285	1
805	100546	1
806	153112	1
807	17054	1
808	15128	1
809	20488	1
810	24476	1
811	28593	1
812	24502	1
813	23744	1
814	27024	1
815	15484	1
816	24736	1
817	23236	1
818	14456	1
819	14256	1
820	101038	1
821	100790	1
822	14932	1
823	19322	1
824	21839	1
825	26470	1
826	13472	1
827	16408	1
828	20435	1
829	154053	1
830	23080	1
831	25724	1
832	26054	1
833	22159	1
834	20461	1
835	23568	1
836	21727	1
837	19978	1
838	154111	1
839	16074	1
840	21980	1
841	18146	1
842	26138	1
843	21813	1
844	21349	1
845	20908	1
846	25829	1
847	24514	1
848	19950	1
849	24986	1
850	27855	1
851	156236	1
852	18237	1
853	154587	1
854	20346	1
855	23824	1
856	21939	1
857	58055	1
858	26399	1
859	27679	1
860	24378	1
861	26300	1
862	22266	1
863	100655	1
864	19484	1
865	18218	1
866	21338	1
867	156597	1
868	100072	1
869	23053	1
870	166562	1
871	24693	1
872	21493	1
873	22587	1
874	29122	1
875	15410	1
876	14083	1
877	26856	1
878	24124	1
879	22233	1
880	21415	1
881	17304	1
882	25417	1
883	16674	1
884	166524	1
885	27974	1
886	17556	1
887	37492	1
888	19490	1
889	101304	1
890	24211	1
891	20596	1
892	23349	1
893	25665	1
894	15863	1
895	16466	1
896	21371	1
897	100262	1
898	26274	1
899	100428	1
900	21760	1
901	18564	1
902	28732	1
903	17381	1
904	24243	1
905	13131	1
906	22128	1
907	32695	1
908	16170	1
909	23748	1
910	25073	1
911	166308	1
912	40560	1
913	16702	1
914	14200	1
915	18492	1
916	20416	1
917	12190	1
918	15694	1
919	21816	1
920	25869	1
921	25257	1
922	20213	1
923	18799	1
924	27237	1
925	21885	1
926	27031	1
927	21799	1
928	29776	1
929	26667	1
930	18454	1
931	20745	1
932	27296	1
933	20609	1
934	18806	1
935	19630	1
936	24942	1
937	23740	1
938	102734	1
939	29672	1
940	25428	1
941	17816	1
942	25434	1
943	21486	1
944	19291	1
945	18208	1
946	20681	1
947	20152	1
948	24766	1
949	26548	1
950	28671	1
951	27636	1
952	26638	1
953	24027	1
954	18788	1
955	23139	1
956	18670	1
957	157505	1
958	17074	1
959	26107	1
960	16534	1
961	165658	1
962	27781	1
963	15153	1
964	13632	1
965	153308	1
966	17586	1
967	19034	1
968	17112	1
969	101676	1
970	24491	1
971	25204	1
972	22817	1
973	29022	1
974	101120	1
975	16528	1
976	171356	1
977	21031	1
978	21265	1
979	23384	1
980	20963	1
981	27831	1
982	20587	1
983	25317	1
984	174628	1
985	30615	1
986	26170	1
987	26591	1
988	26495	1
989	23977	1
990	102020	1
991	23309	1
992	20577	1
993	24884	1
994	23803	1
995	101305	1
996	101199	1
997	38541	1
998	160166	1
999	13752	1
1000	22887	1
1001	36342	1
1002	21541	1
1003	27555	1
1004	26615	1
1005	153307	1
1006	29849	1
1007	21912	1
1008	22040	1
1009	23911	1
1010	25401	1
1011	23355	1
1012	19875	1
1013	20512	1
1014	27713	1
1015	27881	1
1016	25513	1
1017	22536	1
1018	21906	1
1019	16880	1
1020	21584	1
1021	28525	1
1022	157178	1
1023	19477	1
1024	26284	1
1025	28715	1
1026	100075	1
1027	24095	1
1028	22770	1
1029	21869	1
1030	16421	1
1031	34057	1
1032	17887	1
1033	15695	1
1034	21216	1
1035	33927	1
1036	33275	1
1037	26212	1
1038	38333	1
1039	24595	1
1040	26818	1
1041	20867	1
1042	166355	1
1043	21065	1
1044	24150	1
1045	172785	1
1046	18654	1
1047	22490	1
1048	21587	1
1049	21525	1
1050	153343	1
1051	22552	1
1052	158755	1
1053	21291	1
1054	23966	1
1055	14770	1
1056	102503	1
1057	23885	1
1058	167015	1
1059	159040	1
1060	28503	1
1061	25003	1
1062	18463	1
1063	34179	1
1064	159578	1
1065	16940	1
1066	22962	1
1067	23514	1
1068	19595	1
1069	32375	1
1070	17596	1
1071	27634	1
1072	17321	1
1073	20064	1
1074	20655	1
1075	20511	1
1076	22882	1
1077	18480	1
1078	26433	1
1079	25319	1
1080	23735	1
1081	23151	1
1082	19032	1
1083	157021	1
1084	25625	1
1085	101123	1
1086	25156	1
1087	32628	1
1088	24683	1
1089	22751	1
1090	23116	1
1091	29383	1
1092	26827	1
1093	26146	1
1094	14668	1
1095	23607	1
1096	27968	1
1097	30305	1
1098	25322	1
1099	157549	1
1100	29003	1
1101	24189	1
1102	18223	1
1103	21173	1
1104	20737	1
1105	27142	1
1106	156371	1
1107	19504	1
1108	22754	1
1109	18420	1
1110	30310	1
1111	27225	1
1112	36932	1
1113	23147	1
1114	23680	1
1115	26432	1
1116	163715	1
1117	26477	1
1118	18832	1
1119	32251	1
1120	100791	1
1121	23459	1
1122	24018	1
1123	25834	1
1124	19354	1
1125	36488	1
1126	17563	1
1127	153875	1
1128	165657	1
1129	20656	1
1130	23756	1
1131	25764	1
1132	23664	1
1133	26739	1
1134	26804	1
1135	27491	1
1136	22158	1
1137	20922	1
1138	20756	1
1139	25531	1
1140	32462	1
1141	26330	1
1142	21737	1
1143	31890	1
1144	26677	1
1145	19213	1
1146	100789	1
1147	25576	1
1148	30814	1
1149	29533	1
1150	28933	1
1151	16719	1
1152	41143	1
1153	167127	1
1154	16402	1
1155	20147	1
1156	19654	1
1157	27156	1
1158	25049	1
1159	28567	1
1160	166453	1
1161	157253	1
1162	31993	1
1163	29064	1
1164	23705	1
1165	18787	1
1166	37836	1
1167	26866	1
1168	20554	1
1169	164387	1
1170	21656	1
1171	26126	1
1172	28809	1
1173	29927	1
1174	162992	1
1175	26800	1
1176	155288	1
1177	30775	1
1178	32869	1
1179	101115	1
1180	28547	1
1181	29758	1
1182	23868	1
1183	25857	1
1184	34085	1
1185	21118	1
1186	27091	1
1187	26820	1
1188	28144	1
1189	22661	1
1190	22540	1
1191	22007	1
1192	45384	1
1193	31562	1
1194	39754	1
1195	31560	1
1196	34542	1
1197	36002	1
1198	152528	1
1199	36373	1
1200	30666	1
1201	164183	1
1202	29822	1
1203	46785	1
1204	31216	1
1205	102777	1
1206	27662	1
1207	44746	1
1208	19622	1
1209	156600	1
1210	39889	1
1211	38032	1
1212	34801	1
1213	39975	1
1214	29914	1
1215	156599	1
1216	33114	1
1217	44614	1
1218	10134	2
1219	10153	2
1220	10670	2
1221	10169	2
1222	10343	2
1223	10377	2
1224	10780	2
1225	10352	2
1226	10198	2
1227	10497	2
1228	10586	2
1229	10184	2
1230	10346	2
1231	10372	2
1232	10513	2
1233	10558	2
1234	10677	2
1235	10231	2
1236	11122	2
1237	11819	2
1238	11984	2
1239	12105	2
1240	10888	2
1241	11325	2
1242	11277	2
1243	10870	2
1244	10207	2
1245	11411	2
1246	10542	2
1247	11550	2
1248	10262	2
1249	11793	2
1250	11043	2
1251	11235	2
1252	11293	2
1253	11536	2
1254	10561	2
1255	12645	2
1256	10380	2
1257	11299	2
1258	10411	2
1259	10237	2
1260	10883	2
1261	12089	2
1262	10485	2
1263	11516	2
1264	11340	2
1265	10415	2
1266	11060	2
1267	10321	2
1268	10471	2
1269	10324	2
1270	11132	2
1271	12634	2
1272	12580	2
1273	10999	2
1274	10425	2
1275	13477	2
1276	10920	2
1277	11602	2
1278	11041	2
1279	10565	2
1280	12849	2
1281	15753	2
1282	11716	2
1283	10574	2
1284	12121	2
1285	152696	2
1286	13462	2
1287	10765	2
1288	10350	2
1289	12701	2
1290	10801	2
1291	11635	2
1292	10940	2
1293	12531	2
1294	11363	2
1295	12344	2
1296	11704	2
1297	15808	2
1298	11147	2
1299	10600	2
1300	10414	2
1301	10703	2
1302	10306	2
1303	13908	2
1304	14598	2
1305	16397	2
1306	17705	2
1307	21296	2
1308	15150	2
1309	13888	2
1310	15413	2
1311	16479	2
1312	12688	2
1313	154829	2
1314	12242	2
1315	17173	2
1316	10508	2
1317	166451	2
1318	11848	2
1319	11914	2
1320	10229	2
1321	10430	2
1322	13786	2
1323	17205	2
1324	16905	2
1325	12867	2
1326	17778	2
1327	11659	2
1328	16469	2
1329	11760	2
1330	10894	2
1331	21649	2
1332	15888	2
1333	17739	2
1334	15459	2
1335	17315	2
1336	15819	2
1337	11260	2
1338	15504	2
1339	17632	2
1340	12140	2
1341	10426	2
1342	162649	2
1343	15933	2
1344	10976	2
1345	18842	2
1346	13621	2
1347	15602	2
1348	11591	2
1349	12805	2
1350	19755	2
1351	17415	2
1352	155644	2
1353	15286	2
1354	17343	2
1355	13166	2
1356	15793	2
1357	11551	2
1358	11495	2
1359	11156	2
1360	13011	2
1361	12670	2
1362	165672	2
1363	10837	2
1364	11926	2
1365	11555	2
1366	10852	2
1367	11140	2
1368	13090	2
1369	12007	2
1370	14508	2
1371	13334	2
1372	29432	2
1373	10637	2
1374	19236	2
1375	20421	2
1376	12764	2
1377	11345	2
1378	12008	2
1379	12549	2
1380	24217	2
1381	17428	2
1382	15869	2
1383	13261	2
1384	12527	2
1385	11493	2
1386	14369	2
1387	15775	2
1388	153319	2
1389	13293	2
1390	13949	2
1391	156245	2
1392	152622	2
1393	17757	2
1394	15608	2
1395	11379	2
1396	14688	2
1397	13574	2
1398	14158	2
1399	18741	2
1400	101701	2
1401	15525	2
1402	17574	2
1403	10610	2
1404	16287	2
1405	19346	2
1406	10289	2
1407	10871	2
1408	12019	2
1409	16651	2
1410	23125	2
1411	10857	2
1412	171938	2
1413	17929	2
1414	21321	2
1415	11875	2
1416	13990	2
1417	16077	2
1418	18378	2
1419	10700	2
1420	16108	2
1421	14232	2
1422	10946	2
1423	12083	2
1424	13507	2
1425	10509	2
1426	12814	2
1427	14958	2
1428	11725	2
1429	18098	2
1430	14310	2
1431	11390	2
1432	14481	2
1433	10948	2
1434	11559	2
1435	11879	2
1436	12014	2
1437	10864	2
1438	16064	2
1439	12367	2
1440	11420	2
1441	12508	2
1442	19179	2
1443	12241	2
1444	10984	2
1445	16165	2
1446	28789	2
1447	17552	2
1448	11266	2
1449	12777	2
1450	11797	2
1451	17348	2
1452	19254	2
1453	14085	2
1454	11384	2
1455	14857	2
1456	17219	2
1457	12584	2
1458	17532	2
1459	15322	2
1460	11151	2
1461	11460	2
1462	19015	2
1463	14135	2
1464	20041	2
1465	17048	2
1466	12660	2
1467	11785	2
1468	21382	2
1469	11928	2
1470	17647	2
1471	102317	2
1472	19379	2
1473	11490	2
1474	13167	2
1475	23991	2
1476	18418	2
1477	18028	2
1478	13827	2
1479	27002	2
1480	20608	2
1481	15516	2
1482	13896	2
1483	13425	2
1484	155026	2
1485	14807	2
1486	11997	2
1487	13642	2
1488	19661	2
1489	26967	2
1490	17549	2
1491	13349	2
1492	13185	2
1493	18121	2
1494	20540	2
1495	14362	2
1496	18915	2
1497	162970	2
1498	23294	2
1499	14511	2
1500	14146	2
1501	16173	2
1502	11674	2
1503	16695	2
1504	11348	2
1505	10741	2
1506	19199	2
1507	19894	2
1508	19944	2
1509	12671	2
1510	11658	2
1511	12321	2
1512	16236	2
1513	166438	2
1514	14058	2
1515	24116	2
1516	102405	2
1517	15787	2
1518	12465	2
1519	12798	2
1520	22879	2
1521	20891	2
1522	22899	2
1523	19638	2
1524	20841	2
1525	23958	2
1526	153759	2
1527	14988	2
1528	16481	2
1529	15378	2
1530	19043	2
1531	16041	2
1532	167396	2
1533	22525	2
1534	164834	2
1535	14982	2
1536	155597	2
1537	11578	2
1538	12813	2
1539	12015	2
1540	11992	2
1541	155527	2
1542	21038	2
1543	19457	2
1544	15018	2
1545	21785	2
1546	12776	2
1547	23371	2
1548	15281	2
1549	24428	2
1550	16628	2
1551	21673	2
1552	16299	2
1553	18905	2
1554	19256	2
1555	13265	2
1556	14092	2
1557	11825	2
1558	12407	2
1559	15670	2
1560	16854	2
1561	19209	2
1562	27009	2
1563	153102	2
1564	22031	2
1565	12558	2
1566	19415	2
1567	12373	2
1568	19102	2
1569	17617	2
1570	21769	2
1571	205484	2
1572	24561	2
1573	19722	2
1574	16449	2
1575	154300	2
1576	11467	2
1577	15972	2
1578	13647	2
1579	152687	2
1580	14555	2
1581	15195	2
1582	18820	2
1583	21010	2
1584	15916	2
1585	15228	2
1586	17968	2
1587	11840	2
1588	18021	2
1589	157151	2
1590	22551	2
1591	20740	2
1592	16947	2
1593	22046	2
1594	13324	2
1595	12545	2
1596	19166	2
1597	13031	2
1598	21917	2
1599	13829	2
1600	13232	2
1601	21757	2
1602	15661	2
1603	20249	2
1604	19023	2
1605	23013	2
1606	23621	2
1607	17960	2
1608	20071	2
1609	16539	2
1610	15285	2
1611	21066	2
1612	21582	2
1613	155040	2
1614	20471	2
1615	19472	2
1616	17026	2
1617	16206	2
1618	19376	2
1619	26669	2
1620	21533	2
1621	19255	2
1622	17495	2
1623	12430	2
1624	20557	2
1625	20417	2
1626	13476	2
1627	100306	2
1628	13971	2
1629	16211	2
1630	11090	2
1631	19648	2
1632	13880	2
1633	20132	2
1634	13379	2
1635	16788	2
1636	13833	2
1637	11678	2
1638	101672	2
1639	18005	2
1640	153760	2
1641	26927	2
1642	23754	2
1643	10773	2
1644	17454	2
1645	18630	2
1646	20354	2
1647	24750	2
1648	23742	2
1649	15902	2
1650	24762	2
1651	26672	2
1652	23228	2
1653	21738	2
1654	153320	2
1655	20262	2
1656	166329	2
1657	27472	2
1658	13315	2
1659	24146	2
1660	156431	2
1661	21531	2
1662	14470	2
1663	18588	2
1664	15163	2
1665	10109	2
1666	23707	2
1667	14320	2
1668	20211	2
1669	17458	2
1670	19453	2
1671	18090	2
1672	23983	2
1673	102344	2
1674	152403	2
1675	16429	2
1676	17243	2
1677	14129	2
1678	21456	2
1679	18192	2
1680	23804	2
1681	12772	2
1682	171327	2
1683	21867	2
1684	19987	2
1685	18123	2
1686	12874	2
1687	12416	2
1688	15075	2
1689	13559	2
1690	19940	2
1691	16943	2
1692	152260	2
1693	158452	2
1694	25092	2
1695	11056	2
1696	24918	2
1697	20723	2
1698	19953	2
1699	155528	2
1700	12853	2
1701	21051	2
1702	165671	2
1703	15342	2
1704	15138	2
1705	16953	2
1706	16126	2
1707	19949	2
1708	166407	2
1709	11957	2
1710	12222	2
1711	28368	2
1712	15467	2
1713	13045	2
1714	21974	2
1715	20118	2
1716	15688	2
1717	12448	2
1718	27015	2
1719	19696	2
1720	13372	2
1721	154210	2
1722	15399	2
1723	16093	2
1724	22985	2
1725	23044	2
1726	101552	2
1727	13046	2
1728	15890	2
1729	101888	2
1730	20493	2
1731	26165	2
1732	163325	2
1733	22213	2
1734	154934	2
1735	27145	2
1736	23339	2
1737	17085	2
1738	24134	2
1739	28083	2
1740	25442	2
1741	27041	2
1742	22542	2
1743	29225	2
1744	26546	2
1745	31532	2
1746	22858	2
1747	23550	2
1748	18907	2
1749	25853	2
1750	14495	2
1751	23333	2
1752	22401	2
1753	25189	2
1754	14400	2
1755	12804	2
1756	20999	2
1757	25717	2
1758	25063	2
1759	16199	2
1760	31184	2
1761	21984	2
1762	14537	2
1763	170454	2
1764	17482	2
1765	15039	2
1766	22595	2
1767	20893	2
1768	21741	2
1769	15842	2
1770	13955	2
1771	24732	2
1772	23350	2
1773	23578	2
1774	21258	2
1775	24490	2
1776	17876	2
1777	15066	2
1778	26865	2
1779	26282	2
1780	24464	2
1781	28847	2
1782	15250	2
1783	23395	2
1784	13494	2
1785	14655	2
1786	152481	2
1787	13055	2
1788	15171	2
1789	15711	2
1790	14283	2
1791	18443	2
1792	24984	2
1793	21636	2
1794	11889	2
1795	27606	2
1796	26238	2
1797	11863	2
1798	24551	2
1799	155039	2
1800	17810	2
1801	19405	2
1802	25061	2
1803	164529	2
1804	31870	2
1805	19757	2
1806	25038	2
1807	26121	2
1808	24114	2
1809	21566	2
1810	21548	2
1811	26473	2
1812	17383	2
1813	16773	2
1814	26065	2
1815	159498	2
1816	18504	2
1817	19423	2
1818	13427	2
1819	21318	2
1820	101439	2
1821	25071	2
1822	20761	2
1823	152154	2
1824	22906	2
1825	18868	2
1826	16130	2
1827	26816	2
1828	152540	2
1829	18236	2
1830	23821	2
1831	16521	2
1832	19756	2
1833	153354	2
1834	163340	2
1835	164835	2
1836	17927	2
1837	156845	2
1838	15277	2
1839	27982	2
1840	23438	2
1841	153787	2
1842	25661	2
1843	26784	2
1844	26757	2
1845	16226	2
1846	23376	2
1847	17818	2
1848	22060	2
1849	18194	2
1850	26452	2
1851	18971	2
1852	19994	2
1853	15669	2
1854	17958	2
1855	27275	2
1856	25610	2
1857	18350	2
1858	174507	2
1859	13948	2
1860	27610	2
1861	28395	2
1862	15998	2
1863	102307	2
1864	15612	2
1865	28982	2
1866	14080	2
1867	25991	2
1868	33478	2
1869	17825	2
1870	27958	2
1871	22527	2
1872	16187	2
1873	24819	2
1874	32357	2
1875	22907	2
1876	23826	2
1877	20436	2
1878	22839	2
1879	17218	2
1880	21958	2
1881	14433	2
1882	18851	2
1883	154901	2
1884	19217	2
1885	22313	2
1886	15809	2
1887	101160	2
1888	12850	2
1889	18635	2
1890	101321	2
1891	15975	2
1892	23634	2
1893	15974	2
1894	20618	2
1895	27234	2
1896	26906	2
1897	15997	2
1898	26491	2
1899	25623	2
1900	17961	2
1901	26290	2
1902	16547	2
1903	23095	2
1904	17323	2
1905	23515	2
1906	18313	2
1907	22874	2
1908	14583	2
1909	20760	2
1910	25841	2
1911	24708	2
1912	31171	2
1913	23092	2
1914	18026	2
1915	30470	2
1916	19544	2
1917	19099	2
1918	22094	2
1919	15743	2
1920	23641	2
1921	102925	2
1922	22891	2
1923	21278	2
1924	18349	2
1925	26167	2
1926	26122	2
1927	16745	2
1928	17998	2
1929	163042	2
1930	24412	2
1931	22635	2
1932	26694	2
1933	101670	2
1934	18473	2
1935	29185	2
1936	102924	2
1937	22181	2
1938	157460	2
1939	35712	2
1940	156053	2
1941	158109	2
1942	27276	2
1943	26959	2
1944	154246	2
1945	18534	2
1946	22056	2
1947	101887	2
1948	25515	2
1949	19741	2
1950	13976	2
1951	20710	2
1952	23572	2
1953	18302	2
1954	16767	2
1955	23903	2
1956	20150	2
1957	21763	2
1958	21935	2
1959	23702	2
1960	18088	2
1961	101189	2
1962	22403	2
1963	14028	2
1964	24226	2
1965	18855	2
1966	19502	2
1967	21048	2
1968	152614	2
1969	24110	2
1970	18285	2
1971	21377	2
1972	13867	2
1973	155303	2
1974	15723	2
1975	20285	2
1976	15103	2
1977	166351	2
1978	11703	2
1979	19719	2
1980	15776	2
1981	23278	2
1982	20641	2
1983	17223	2
1984	22241	2
1985	25004	2
1986	17145	2
1987	165668	2
1988	18882	2
1989	101856	2
1990	14987	2
1991	19306	2
1992	18772	2
1993	24075	2
1994	26671	2
1995	19536	2
1996	13165	2
1997	24839	2
1998	155515	2
1999	24009	2
[truncated: 13,061 more rows]
